# Supplementary material for: A Ubiquitin‐Dependent Switch on MEF2D Senses Pro‐Metastatic Niche Signals to Facilitate Intrahepatic Metastasis of Liver Cancer
Source: Adv Sci (Weinh). 2023 Oct 12;10(35):2305550. doi: 10.1002/advs.202305550 (PMC10724427; doi:10.1002/advs.202305550)
Supplement: Supplementary file 2 — Supporting Table 1 [file ADVS-10-2305550-s001.xls]

Signature	Source	Genes
BIOCARTA_AKT_PATHWAY	http://www.gsea-msigdb.org/gsea/msigdb/cards/BIOCARTA_AKT_PATHWAY	FASLG,PIK3CG,IKBKG,NFKBIA,PPP2CA,GHR,PIK3R1,CHUK,FOXO3,YWHAH,CASP9,BAD,FOXO1,PDPK1,RELA,HSP90AA1,AKT1,PIK3CA,FOXO4,IKBKB,NFKB1,GH1
BIOCARTA_ECM_PATHWAY	http://www.gsea-msigdb.org/gsea/msigdb/cards/BIOCARTA_ECM_PATHWAY	MAPK3,PIK3CG,HRAS,MYL2,PIK3R1,MAP2K1,RAF1,RHOA,ROCK1,FYN,MAPK1,SHC1,TLN1,PFN1,GSN,DIAPH1,PIK3CA,ARHGAP5,ITGB1
BIOCARTA_ERK_PATHWAY	http://www.gsea-msigdb.org/gsea/msigdb/cards/BIOCARTA_ERK_PATHWAY	MAPK3,NGF,HRAS,PDGFRA,PPP2CA,DPM2,GNAS,MAP2K1,RPS6KA1,RAF1,ELK1,MYC,MKNK1,NGFR,MAPK1,SHC1,GRB2,STAT3,MAP2K2,EGFR,PTPRR,RPS6KA5,MKNK2,KLK2,IGF1R,ITGB1,SOS1
BIOCARTA_HIF_PATHWAY	http://www.gsea-msigdb.org/gsea/msigdb/cards/BIOCARTA_HIF_PATHWAY	EPO,LDHA,VEGFA,ASPH,P4HB,COPS5,EDN1,CREB1,EP300,VHL,HSP90AA1,HIF1A,ARNT,NOS3,JUN
BIOCARTA_IGF1MTOR_PATHWAY	http://www.gsea-msigdb.org/gsea/msigdb/cards/BIOCARTA_IGF1MTOR_PATHWAY	PPP2CA,PIK3R1,EIF2S1,IGF1,EIF4E,PDK2,EIF2B5,MTOR,EIF4EBP1,EIF2S2,GSK3B,PDPK1,RPS6KB1,PTEN,INPPL1,AKT1,EIF2S3,PIK3CA,IGF1R
BIOCARTA_IGF1_PATHWAY	http://www.gsea-msigdb.org/gsea/msigdb/cards/BIOCARTA_IGF1_PATHWAY	MAPK3,PIK3CG,HRAS,PIK3R1,MAPK8,MAP2K1,RAF1,IGF1,ELK1,SHC1,GRB2,IRS1,PTPN11,SRF,PIK3CA,IGF1R,CSNK2A1,RASA1,JUN,SOS1,FOS
BIOCARTA_IGF1R_PATHWAY	http://www.gsea-msigdb.org/gsea/msigdb/cards/BIOCARTA_IGF1R_PATHWAY	MAPK3,HRAS,PIK3R1,MAP2K1,RPS6KA1,PRKACG,RAF1,ADCY1,YWHAH,PRKAR1A,BAD,MAPK1,PRKAR2B,SHC1,GRB2,IRS1,PRKACB,PRKAR1B,AKT1,PIK3CA,PRKAR2A,IGF1R,SOS1
BIOCARTA_INTEGRIN_PATHWAY	http://www.gsea-msigdb.org/gsea/msigdb/cards/BIOCARTA_INTEGRIN_PATHWAY	MAPK3,ACTA1,CRKL,HRAS,CAV1,CSK,RAPGEF1,MAPK8,MAP2K1,RAF1,RAP1A,RHOA,ROCK1,FYN,MAPK1,SHC1,GRB2,PPP1R12B,MAP2K2,TLN1,TNS1,BCAR1,ZYX,ACTN2,CAPN1,ACTN1,CAPNS1,BCR,ITGB1,VCL,ACTN3,CAPNS2,JUN,SOS1
BIOCARTA_MTOR_PATHWAY	http://www.gsea-msigdb.org/gsea/msigdb/cards/BIOCARTA_MTOR_PATHWAY	TSC2,PPP2CA,EIF4A1,PIK3R1,EIF4G2,EIF4E,PDK2,SHLD2P3,MTOR,TSC1,MKNK1,EIF4EBP1,EIF4G1,PDPK1,RPS6KB1,EIF4G3,PTEN,EIF4A2,EIF3A,AKT1,PIK3CA,RHEB
BIOCARTA_NFKB_PATHWAY	http://www.gsea-msigdb.org/gsea/msigdb/cards/BIOCARTA_NFKB_PATHWAY	IL1A,IKBKG,NFKBIA,MYD88,FADD,CHUK,TNFAIP3,TNF,TNFRSF1B,TNFRSF1A,MAP3K14,TRAF6,TRADD,RELA,TAB1,RIPK1,MAP3K7,IKBKB,NFKB1,MAP3K1,IL1R1
BIOCARTA_PDGF_PATHWAY	http://www.gsea-msigdb.org/gsea/msigdb/cards/BIOCARTA_PDGF_PATHWAY	MAPK3,PIK3CG,HRAS,PDGFRA,PIK3R1,MAPK8,MAP2K1,RAF1,ELK1,JAK1,PLCG1,SHC1,STAT5A,GRB2,PRKCB,STAT3,MAP2K4,SRF,PRKCA,PDGFA,PIK3CA,CSNK2A1,MAP3K1,RASA1,JUN,SOS1,FOS,STAT1
BIOCARTA_PKC_PATHWAY	http://www.gsea-msigdb.org/gsea/msigdb/cards/BIOCARTA_PKC_PATHWAY	NFKBIA,GNAQ,PLCB1,PRKCB,RELA,PRKCA,NFKB1
BIOCARTA_PLC_PATHWAY	http://www.gsea-msigdb.org/gsea/msigdb/cards/BIOCARTA_PLC_PATHWAY	PIK3CG,VAV1,PIK3R1,PLCG1,PLCB1,PRKCB,AKT1,PRKCA,PIK3CA
BIOCARTA_STAT3_PATHWAY	http://www.gsea-msigdb.org/gsea/msigdb/cards/BIOCARTA_STAT3_PATHWAY	MAPK3,TYK2,JAK1,MTOR,MAPK1,STAT3,JAK3,JAK2
BIOCARTA_TGFB_PATHWAY	http://www.gsea-msigdb.org/gsea/msigdb/cards/BIOCARTA_TGFB_PATHWAY	MAPK3,SMAD2,SMAD4,TGFBR2,TGFB2,MAP2K1,APC,CREBBP,CDH1,SMAD7,TGFBR1,TAB1,EP300,ZFYVE9,SKIL,TGFB3,MAP3K7,TGFB1,SMAD3
HALLMARK_IL6_JAK_STAT3_SIGNALING	http://www.gsea-msigdb.org/gsea/msigdb/cards/HALLMARK_IL6_JAK_STAT3_SIGNALING	IL4R,IL6ST,STAT1,IL1R1,CSF2RB,SOCS3,STAT3,OSMR,IL2RG,IFNGR1,TYK2,IL13RA1,TLR2,IFNGR2,IL10RB,IL6,IL1R2,IL3RA,IFNAR1,TNFRSF1A,MYD88,ACVR1B,CSF3R,ITGB3,REG1A,CXCL1,A2M,CSF2RA,IL15RA,IRF9,PDGFC,HAX1,BAK1,EBI3,INHBE,CRLF2,TNFRSF1B,CD14,PTPN1,PTPN2,IL1B,CSF1,IL18R1,TNF,PF4,CXCL13,LTBR,FAS,IL17RA,CXCL10,IL9R,STAM2,TNFRSF12A,STAT2,HMOX1,LEPR,CBL,CD9,CXCL3,TGFB1,MAP3K8,ITGA4,CD38,JUN,SOCS1,ACVRL1,PIM1,TNF…
HALLMARK_MTORC1_SIGNALING	http://www.gsea-msigdb.org/gsea/msigdb/cards/HALLMARK_MTORC1_SIGNALING	FADS1,DDIT4,CALR,HK2,PGK1,SLC7A5,CTSC,ACSL3,SLC1A5,M6PR,TFRC,DDIT3,TMEM97,IFRD1,PLOD2,TUBA4A,PSAT1,CORO1A,LDHA,MTHFD2,FADS2,VLDLR,WARS1,SCD,P4HA1,ACTR2,IDH1,SLC2A1,GBE1,SERPINH1,NUPR1,PSMG1,PSPH,NAMPT,CDKN1A,BHLHE40,HSPA9,HSPA5,EGLN3,LGMN,PNP,XBP1,SLA,DDX39A,HSPE1,ACLY,SLC7A11,SSR1,GLA,SQSTM1,PDK1,PSMC2,PRDX1,SERP1,TRIB3,NFIL3,HMGCS1,GOT1,TPI1,ELOVL6,ASNS,PSMD14,PSMA4,PPA1,HPRT1,AURKA,HMGCR,GAPDH…
HALLMARK_PI3K_AKT_MTOR_SIGNALING	http://www.gsea-msigdb.org/gsea/msigdb/cards/HALLMARK_PI3K_AKT_MTOR_SIGNALING	MAPK8,PIK3R3,GRB2,NFKBIB,MAP2K6,MAPK9,AKT1,MAPK1,PLCG1,TRIB3,GSK3B,MAP2K3,CDKN1A,RAC1,RIPK1,AKT1S1,ACTR2,PRKAR2A,YWHAB,HRAS,PDK1,PIKFYVE,TBK1,ACTR3,E2F1,MYD88,ITPR2,SQSTM1,RPS6KA1,PTPN11,MAPKAP1,PLCB1,RAF1,CAMK4,RPTOR,CFL1,CDK4,TRAF2,GNGT1,UBE2N,ADCY2,CDKN1B,VAV3,FGF6,ECSIT,RALB,ARF1,MKNK1,CDK1,PTEN,ARHGDIA,GRK2,FGF17,DDIT3,IRAK4,TIAM1,CDK2,SFN,PRKCB,GNA14,EIF4E,CLTC,TSC2,FGF22,PPP1CA,DUSP3,HSP90…
HALLMARK_TGF_BETA_SIGNALING	http://www.gsea-msigdb.org/gsea/msigdb/cards/HALLMARK_TGF_BETA_SIGNALING	TGFBR1,SMAD7,TGFB1,SMURF2,SMURF1,BMPR2,SKIL,SKI,ACVR1,PMEPA1,NCOR2,SERPINE1,JUNB,SMAD1,SMAD6,PPP1R15A,TGIF1,FURIN,SMAD3,FKBP1A,MAP3K7,BMPR1A,CTNNB1,HIPK2,KLF10,BMP2,ENG,APC,PPM1A,XIAP,CDH1,ID1,LEFTY2,CDKN1C,TRIM33,RAB31,TJP1,SLC20A1,CDK9,ID3,NOG,ARID4B,IFNGR2,ID2,PPP1CA,SPTBN1,WWTR1,BCAR3,THBS1,FNTA,HDAC1,UBE2D3,LTBP2,RHOA
HALLMARK_TNFA_SIGNALING_VIA_NFKB	http://www.gsea-msigdb.org/gsea/msigdb/cards/HALLMARK_TNFA_SIGNALING_VIA_NFKB	JUNB,CXCL2,ATF3,NFKBIA,TNFAIP3,PTGS2,CXCL1,IER3,CD83,CCL20,CXCL3,MAFF,NFKB2,TNFAIP2,HBEGF,KLF6,BIRC3,PLAUR,ZFP36,ICAM1,JUN,EGR3,IL1B,BCL2A1,PPP1R15A,ZC3H12A,SOD2,NR4A2,IL1A,RELB,TRAF1,BTG2,DUSP1,MAP3K8,ETS2,F3,SDC4,EGR1,IL6,TNF,KDM6B,NFKB1,LIF,PTX3,FOSL1,NR4A1,JAG1,CCL4,GCH1,CCL2,RCAN1,DUSP2,EHD1,IER2,REL,CFLAR,RIPK2,NFKBIE,NR4A3,PHLDA1,IER5,TNFSF9,GEM,GADD45A,CXCL10,PLK2,BHLHE40,EGR2,SOCS3,SLC2A…
KEGG_CHEMOKINE_SIGNALING_PATHWAY	http://www.gsea-msigdb.org/gsea/msigdb/cards/KEGG_CHEMOKINE_SIGNALING_PATHWAY	CCL26,STAT3,STAT1,STAT2,CCL3L1,CCL2,GNB4,CCL3,GRK3,GRK2,CCL5,CCL4,CX3CR1,CCL13,CCL11,CCL8,CCL7,CCL3L3,ROCK1,PTK2,BRAF,CXCL14,VAV1,CCL14,CCL15,IKBKB,AKT1,AKT2,JAK3,SHC4,DOCK2,JAK2,CCL18,GRK7,ARRB2,CCL17,ARRB1,CCL20,VAV2,CCL19,AKT3,NRAS,CCL21,CCL23,TIAM1,CCL22,GNG13,STAT5B,NFKB1,GRK1,NFKBIB,NFKBIA,CCL16,PIK3R5,RELA,GNG7,GNG5,KRAS,SHC3,FGR,GNB3,GNB2,CCL24,PRKX,GNG4,GNG3,GNAI1,GNG10,GNAI2,GNG11,GNGT1…
KEGG_ECM_RECEPTOR_INTERACTION	http://www.gsea-msigdb.org/gsea/msigdb/cards/KEGG_ECM_RECEPTOR_INTERACTION	GP1BA,COL6A2,COL6A3,GP1BB,COL5A2,COL6A1,LAMA1,VWF,HSPG2,TNN,FN1,ITGA9,GP9,COMP,IBSP,CD36,CHAD,GP5,VTN,THBS4,ITGA4,ITGA3,ITGA2B,ITGA7,ITGA5,COL5A1,COL4A6,ITGA11,SV2C,COL2A1,COL3A1,COL4A1,AGRN,COL4A2,COL4A4,ITGB3,ITGB4,RELN,ITGB5,ITGB6,ITGB7,LAMC2,ITGAV,ITGB1,LAMB2,SPP1,LAMB3,LAMC1,COL1A1,LAMA4,LAMA5,LAMB1,COL1A2,ITGA10,GP6,ITGA8,LAMB4,TNR,CD47,SV2A,CD44,DAG1,TNXB,LAMA3,LAMA2,SDC3,ITGB8,ITGA6,ITGA2…
KEGG_FOCAL_ADHESION	http://www.gsea-msigdb.org/gsea/msigdb/cards/KEGG_FOCAL_ADHESION	JUN,ELK1,HGF,PARVA,FN1,TNN,IGF1,BIRC3,XIAP,COMP,THBS4,IGF1R,DIAPH1,ITGA11,PGF,PARVG,ROCK1,PTK2,MYL7,FLT1,FLT4,AKT1,RELN,AKT2,LAMC2,MYL12A,LAMB2,LAMB3,LAMC1,LAMA4,LAMA5,LAMB1,PAK6,PIK3R5,CAPN2,LAMB4,FLNC,FLNA,FLNB,MYL2,MYLK,MYL5,PIP5K1C,MET,MYL10,BIRC2,COL11A1,LAMC3,COL11A2,THBS3,THBS2,THBS1,VWF,ZYX,IBSP,VTN,PDGFD,PPP1R12A,BAD,ACTN4,ACTN1,MAPK9,MAPK10,MAP2K1,RASGRF1,ILK,RAPGEF1,GRB2,PPP1CC,PPP1CB,…
KEGG_MTOR_SIGNALING_PATHWAY	http://www.gsea-msigdb.org/gsea/msigdb/cards/KEGG_MTOR_SIGNALING_PATHWAY	TSC2,IGF1,RPS6KA6,MTOR,EIF4B,EIF4E,EIF4EBP1,RICTOR,INS,PGF,ULK1,RHEB,BRAF,HIF1A,PDPK1,RPTOR,AKT1,AKT2,RPS6KA2,RPS6KA3,RPS6KB1,MLST8,AKT3,RPS6KB2,TSC1,ULK2,CAB39,MAPK3,CAB39L,RPS6,MAPK1,RPS6KA1,PIK3R5,ULK3,EIF4E1B,STK11,EIF4E2,VEGFA,PRKAA2,VEGFC,PRKAA1,VEGFB,STRADA,PIK3R3,VEGFD,DDIT4,PIK3CA,PIK3CB,PIK3CD,PIK3CG,PIK3R1,PIK3R2
KEGG_TGF_BETA_SIGNALING_PATHWAY	http://www.gsea-msigdb.org/gsea/msigdb/cards/KEGG_TGF_BETA_SIGNALING_PATHWAY	TFDP1,NOG,TNF,GDF7,INHBB,INHBC,COMP,INHBA,THBS4,RHOA,CREBBP,ROCK1,ID1,ID2,RPS6KB1,RPS6KB2,CUL1,SKP1P2,ID4,SMAD3,MAPK3,RBL2,SMAD4,RBL1,NODAL,SMAD1,MYC,SMAD2,MAPK1,SMURF2,SMURF1,EP300,BMP8A,GDF5,SKP1,CHRD,TGFB2,TGFB1,IFNG,CDKN2B,PPP2CB,PPP2CA,PPP2R1A,ID3,SMAD5,RBX1,FST,PITX2,PPP2R1B,TGFBR2,AMHR2,LTBP1,LEFTY1,AMH,TGFBR1,SMAD9,LEFTY2,SMAD7,ROCK2,TGFB3,SMAD6,BMPR2,GDF6,BMPR1A,BMPR1B,ACVRL1,ACVR2B,ACVR…
KEGG_VEGF_SIGNALING_PATHWAY	http://www.gsea-msigdb.org/gsea/msigdb/cards/KEGG_VEGF_SIGNALING_PATHWAY	CASP9,RAF1,PRKCB,PRKCA,PPP3R2,PPP3CC,PPP3R1,SH2D2A,PLA2G3,SPHK1,BAD,PRKCG,JMJD7-PLA2G4B,PLA2G6,RAC2,PTK2,PLA2G2E,PLA2G10,NOS3,MAPK11,MAP2K2,PLA2G2A,RAC3,PLA2G4A,PTGS2,PLA2G5,MAPK13,PLA2G12B,MAP2K1,KDR,PLA2G4B,AKT1,PLA2G2F,AKT2,NRAS,AKT3,CHP2,NFAT5,MAPK3,RAC1,PLA2G1B,MAPK1,MAPKAPK3,PIK3R5,HRAS,NFATC4,MAPK14,MAPK12,NFATC3,MAPKAPK2,KRAS,SPHK2,HSPB1,VEGFA,PXN,PLA2G4E,SRC,PIK3R3,PPP3CB,PPP3CA,PIK3CA,P…
NABA_ECM_GLYCOPROTEINS	http://www.gsea-msigdb.org/gsea/msigdb/cards/NABA_ECM_GLYCOPROTEINS	ABI3BP,ADIPOQ,AEBP1,AGRN,AMBN,AMELX,AMELY,BGLAP,BMPER,BSPH1,CDCP2,CILP,CILP2,COCH,COLQ,COMP,CRELD1,CRELD2,CRIM1,CRISPLD1,CRISPLD2,CCN2,CTHRC1,CCN1,INTS6L,DMBT1,DMP1,DPT,DSPP,ECM1,ECM2,EDIL3,EFEMP1,EFEMP2,EGFLAM,ELN,ELSPBP1,EMID1,EMILIN1,EMILIN2,EMILIN3,EYS,FBLN1,FBLN2,FBLN5,FBLN7,FBN1,FBN2,FBN3,FGA,FGB,FGG,FGL1,FGL2,FN1,FNDC1,FNDC7,FNDC8,FRAS1,GAS6,GLDN,HMCN1,HMCN2,IBSP,IGFALS,IGFBP1,IGFBP2,IGFBP…
PID_ECADHERIN_KERATINOCYTE_PATHWAY	http://www.gsea-msigdb.org/gsea/msigdb/cards/PID_ECADHERIN_KERATINOCYTE_PATHWAY	JUP,CDH1,CTNNB1,CASR,RAC1,FMN1,PIK3R1,CTNND1,PIK3CA,AJUBA,EGFR,SRC,PIP5K1A,PLCG1,FYN,RHOA,VASP,AKT2,AKT1,ZYX,CTNNA1
PID_ECADHERIN_NASCENT_AJ_PATHWAY	http://www.gsea-msigdb.org/gsea/msigdb/cards/PID_ECADHERIN_NASCENT_AJ_PATHWAY	RAC1,PIK3CA,JUP,CCND1,AKT1,WASF2,CSNK2A2,DLG1,CTNNA1,RAP1A,CRK,RAPGEF1,ABI1,TJP1,RAP1B,ITGB7,PIP5K1C,CTNND1,CSNK2B,ARF6,AP1M1,TIAM1,CYFIP2,ENAH,CTNNB1,RHOA,CDH1,IQGAP1,PIK3R1,KLHL20,ITGAE,SRC,CDC42,NME1,AFDN,VAV2,CTTN,CSNK2A1,NCKAP1
PID_ECADHERIN_STABILIZATION_PATHWAY	http://www.gsea-msigdb.org/gsea/msigdb/cards/PID_ECADHERIN_STABILIZATION_PATHWAY	CTNNB1,CDH1,AQP5,EGF,ENAH,AFDN,CTNNA1,VCL,DIAPH1,NCKAP1,VASP,NCK1,EXOC3,ZYX,PLEKHA7,IGF1R,MET,STX4,HGF,ROCK1,EXOC4,LIMA1,MGAT3,NECTIN2,RHOA,ABI1,CTNND1,PIP5K1C,CAMSAP3,MYL2,EGFR,ACTN1,KIFC3,CYFIP2,LPP,MYO6,GIT1,EPHA2,EFNA1,ARF6,AQP3
PID_ERBB2_ERBB3_PATHWAY	http://www.gsea-msigdb.org/gsea/msigdb/cards/PID_ERBB2_ERBB3_PATHWAY	MAP2K2,FOS,AKT1,MAPK10,MTOR,MAPK3,MAPK8,BAD,RNF41,SRC,HRAS,STAT3,NRG2,CHRNE,MAPK9,NFATC4,PIK3CD,JAK2,SHC1,USP8,PIK3CB,ERBB2,NRAS,CDC42,NF2,SOS1,RAC1,PIK3R2,RAF1,DOCK7,MAPK1,PIK3R1,KRAS,PTPN11,GRB2,CHRNA1,PIK3CA,ERBB3,MAP2K1,NRG1,JUN,PPP3CB,PIK3R3,PRKACA
PID_FAK_PATHWAY	http://www.gsea-msigdb.org/gsea/msigdb/cards/PID_FAK_PATHWAY	FYN,GIT2,RAPGEF1,TLN1,ACTN1,ARHGEF11,ITGA5,PIK3R1,MAP2K4,RRAS,GRB7,ARHGAP35,SRC,VCL,CCND1,RASA1,WASL,YES1,NCK1,ITGB5,BCAR1,RAP1B,NCK2,ETS1,ELMO1,MMP14,PTPN21,ARHGEF28,PAK1,ARHGEF7,RAP1A,ITGB1,ACTA1,PTK2,MAPK8IP3,PIK3CA,SOS1,CAPN2,ROCK2,RAC1,MAPK9,RHOA,ARHGAP26,SH3GL1,MAPK1,DOCK1,ASAP1,JUN,PLCG1,BMX,MAPK8,KLF8,PXN,BRAF,RAF1,ITGAV,MAP2K1,CRK,GRB2
PID_FGF_PATHWAY	http://www.gsea-msigdb.org/gsea/msigdb/cards/PID_FGF_PATHWAY	STAT1,AKT1,PIK3R1,JUN,FGFR1,FGF23,PLAUR,GAB1,FGF18,PLCG1,FGFR2,NCAM1,FGF2,FGFR3,FGF1,PDPK1,IL17RD,MAPK1,RUNX2,RPS6KA1,PLAU,CTNND1,SSH1,STAT5B,PTK2B,FGF17,CBL,CDH2,CAMK2A,CDH1,KLB,PTPN11,FGF9,MAPK3,FGF4,SRC,FGF8,SPRY2,SPP1,FOS,MET,MMP9,FRS2,SHC1,BGLAP,SDC2,FGF6,GRB2,HGF,CTTN,PIK3CA,SOS1,FGFR4,FGF19,PAK4
PID_IGF1_PATHWAY	http://www.gsea-msigdb.org/gsea/msigdb/cards/PID_IGF1_PATHWAY	PRKCD,RAF1,SHC1,BAD,GRB10,NCK2,IGF1R,IRS1,BCAR1,AKT1,CRKL,PRKCZ,PDPK1,PXN,PTPN1,HRAS,PRKD1,PIK3R1,PTK2,YWHAE,RPS6KB1,GRB2,PIK3CA,RACK1,CRK,SOS1,IRS2,YWHAZ,PTPN11
PID_ILK_PATHWAY	http://www.gsea-msigdb.org/gsea/msigdb/cards/PID_ILK_PATHWAY	PPP1R14A,RAC1,RUVBL2,ZEB1,TACC3,PPP1R14B,CDC42,ELMO2,RHOG,PARP1,NACA,LIMS2,GSK3B,LIMS1,ZYX,XPO1,GIT2,RICTOR,PPP1R12A,PARVG,ILK,ARHGEF6,MYL9,PARVA,CDC37,AURKA,HSP90AA1,CCND1,TNS1,CREB1,ILKAP,PARVB,RUVBL1,ACTN1,JUN,PPP1R14C,CTNNB1,SNAI1,AKT1,ARHGEF7,NCK2,PXN,IQGAP1,CKAP5,DIAPH1
PID_NCADHERIN_PATHWAY	http://www.gsea-msigdb.org/gsea/msigdb/cards/PID_NCADHERIN_PATHWAY	DCTN1,PTPN1,PLCG1,CAMK2G,CDC42,CTNNA1,CDH2,RAC1,RHOA,PIK3R1,PIP5K1C,GAP43,PIK3CA,CTNND1,MAPK8,MAPRE1,GRIA2,LRP5,FGFR1,AXIN1,JUP,DAGLB,KIF5B,DAGLA,GJA1,MYL2,GSN,ROCK1,CTNNB1,CNR1,PTPN11,CTTN,FER
PID_PDGFRA_PATHWAY	http://www.gsea-msigdb.org/gsea/msigdb/cards/PID_PDGFRA_PATHWAY	PIK3CA,CAV1,CRKL,GRB2,RAPGEF1,PIK3R1,ITGAV,JAK1,SHF,IFNG,PLCG1,FOS,PDGFRA,SHC1,SHB,CAV3,JUN,CSNK2A1,ELK1,SRF,SOS1,CRK
PID_PDGFRB_PATHWAY	http://www.gsea-msigdb.org/gsea/msigdb/cards/PID_PDGFRB_PATHWAY	SOS1,RAC1,BCAR1,ARPC4,MAPK1,HCK,FOS,PIK3R5,RAPGEF1,STAT5B,MYOCD,PAG1,WASF2,JUND,ARPC3,PPP2CA,FYN,MAPK10,YES1,GAB1,LRP1,DOK1,NCK2,BAIAP2,SLC9A3R1,ELK1,EPS8,PRKCA,PRKCD,CTTN,ARPC1B,DOCK4,ACTN4,PDGFRB,MAPK3,STAT1,VAV2,WASL,KRAS,LCK,ACTA2,YWHAQ,DNM2,ABI1,EIF2AK2,ARHGAP35,MAP2K2,ARAP1,JUN,CYFIP2,PIK3CA,RAB4A,PTPN11,RASA1,RAF1,PIN1,PIK3CG,SPHK1,ITGAV,ARPC5,PTPN1,PTPN2,PLCG1,PIK3R6,FGR,PIK3CB,ARHGDIA,YW…
PID_PI3KCI_AKT_PATHWAY	http://www.gsea-msigdb.org/gsea/msigdb/cards/PID_PI3KCI_AKT_PATHWAY	BCL2L1,GSK3A,MAPKAP1,RICTOR,TBC1D4,RAF1,CASP9,HSP90AA1,MAP3K5,FOXO3,AKT3,PRKDC,YWHAQ,YWHAH,MTOR,FOXO1,YWHAG,CDKN1A,SFN,YWHAE,PDPK1,CHUK,PRKACA,BAD,KPNA1,YWHAZ,CDKN1B,YWHAB,AKT1,AKT2,GSK3B,SRC,MLST8,FOXO4,SLC2A4
PID_PI3K_PLC_TRK_PATHWAY	http://www.gsea-msigdb.org/gsea/msigdb/cards/PID_PI3K_PLC_TRK_PATHWAY	PDPK1,BAD,YWHAH,EGR1,YWHAB,PIK3R1,PRKCD,FOXO3,GRB2,PLCG1,AGAP2,TRPV1,SHC1,SRC,KRAS,GAB1,YWHAG,GSK3B,PIK3CA,CCND1,AKT1,YWHAE,NTRK1,CREB1,SOS1,NGF,CAMK2A,TRPC3,YWHAQ,SFN,YWHAZ,CAMK4,HRAS,NRAS,STAT5A,EPB41L1
PID_TGFBR_PATHWAY	http://www.gsea-msigdb.org/gsea/msigdb/cards/PID_TGFBR_PATHWAY	EIF2A,PARD6A,NEDD4L,CTNNB1,OCLN,SPTBN1,RPS6KB1,TAB2,TGFB3,CAV1,TGFB1,GRB2,RNF111,PPP2CA,PPP2CB,SMURF1,SMAD7,DAXX,WWP1,TGFB2,DAB2,PDPK1,SOS1,AXIN1,ITCH,RHOA,PPP2R2A,TGFBR1,SMURF2,YWHAE,ZFYVE16,PML,SMAD2,PPP1CA,DACT2,CCN2,STRAP,PPP1R15A,FKBP1A,ARRB2,SMAD4,CAMK2A,SMAD3,DYNLRB1,SKIL,SHC1,MAP3K7,TAB1,XIAP,BAMBI,ZFYVE9,YAP1,TGFBR2,TGFBR3
PID_TNF_PATHWAY	http://www.gsea-msigdb.org/gsea/msigdb/cards/PID_TNF_PATHWAY	TNF,MAP4K5,SMPD1,BAG4,TRAF1,RFFL,RACK1,NFKB1,STAT1,NSMAF,MAP3K5,TRADD,TAB2,IKBKB,PRKCZ,TNFAIP3,MAP4K4,TRAF2,RIPK1,CAV1,MAP3K3,PRKCI,BIRC3,IKBKG,CASP8,CHUK,FADD,MAP3K7,TXN,SQSTM1,MAP3K1,MAP4K3,MAP4K2,SMPD2,TAB1,MAP2K3,TNIK,NRK,MADD,MAP2K7,RELA,ADAM17,TNFRSF1B,CYLD,TNFRSF1A,BIRC2
PID_VEGFR1_2_PATHWAY	http://www.gsea-msigdb.org/gsea/msigdb/cards/PID_VEGFR1_2_PATHWAY	MAPK1,AKAP1,MAP2K2,ROCK1,PRKAA1,PTK2,MAP2K6,PRKCA,KDR,CDH5,MAPK14,FYN,GRB10,GRB2,VEGFA,PIK3R1,CDC42,PTPRJ,HSP90AB1,PRKCB,MAPKAPK2,MAPK11,HGS,PTPN11,ARF1,MYOF,VCL,DNM2,ITGB3,PTPN6,NCK1,FBXW11,CBL,PDPK1,MAP2K1,PRKACA,RAF1,NCK2,SH2D2A,PRKAB1,PRKAG1,VTN,MAP2K3,FLT1,CAMKK2,PIK3CA,PTK2B,PRKAA2,MAPK3,PLCG1,IQGAP1,SRC,ITGAV,GAB1,CTNNB1,PRKCD,AKT1,PTPN2,PAK2,CTNNA1,SHB,HSP90AA1,PXN,NOS3,NEDD4,CAV1,BRAF,FE…
PID_VEGFR1_PATHWAY	http://www.gsea-msigdb.org/gsea/msigdb/cards/PID_VEGFR1_PATHWAY	RASA1,PIK3R1,MAPK3,PRKCA,NCK1,AKT1,CBL,FLT1,PIK3CA,NRP2,CD2AP,PLCG1,VEGFA,SHC2,VEGFB,PRKCB,MAPK1,PDPK1,NOS3,HIF1A,PRKACA,PGF,CAV1,PTPN11,HSP90AA1,NRP1
REACTOME_ACTIVATION_OF_MATRIX_METALLOPROTEINASES	http://www.gsea-msigdb.org/gsea/msigdb/cards/REACTOME_ACTIVATION_OF_MATRIX_METALLOPROTEINASES	MMP25,TIMP2,MMP2,CMA1,MMP11,CTSG,MMP9,TIMP1,MMP15,MMP8,PLG,MMP24,CTSV,MMP7,MMP13,FURIN,CTSK,MMP3,MMP16,MMP14,KLKB1,MMP10,KLK2,CTRB1,CTRB2,TPSAB1,COL18A1,SPOCK3,MMP1,ELANE,MMP17,PRSS1,PRSS2
REACTOME_CELL_EXTRACELLULAR_MATRIX_INTERACTIONS	http://www.gsea-msigdb.org/gsea/msigdb/cards/REACTOME_CELL_EXTRACELLULAR_MATRIX_INTERACTIONS	ACTN1,LIMS2,FERMT2,ACTB,PXN,TESK1,VASP,FLNC,ARHGEF6,RSU1,ITGB1,FBLIM1,ILK,LIMS1,ACTG1,PARVB,FLNA,PARVA
REACTOME_DEGRADATION_OF_THE_EXTRACELLULAR_MATRIX	http://www.gsea-msigdb.org/gsea/msigdb/cards/REACTOME_DEGRADATION_OF_THE_EXTRACELLULAR_MATRIX	MMP25,DCN,CAPN1,CD44,TIMP2,TLL1,CDH1,COL9A2,ELN,COL23A1,LAMA3,LAMC2,COL11A1,COL17A1,CAPN6,COL5A3,PSEN1,COL4A4,COL19A1,COL16A1,MMP2,LAMB1,CMA1,CAPN3,COL9A3,TLL2,MMP11,CTSG,MMP9,TIMP1,MMP15,CAPN15,COL1A1,COL12A1,COL9A1,COL7A1,FN1,NID1,CTSD,MMP8,SPP1,PLG,MMP19,COL10A1,MMP24,CAPNS1,COL5A1,LAMA5,CAPN7,BCAN,COL4A2,ADAMTS8,CTSL,CAPN9,LAMC1,CTSV,CAPN11,MMP7,MMP20,MMP13,ADAM10,FBN2,COL2A1,FURIN,ADAMTS18,C…
REACTOME_ECM_PROTEOGLYCANS	http://www.gsea-msigdb.org/gsea/msigdb/cards/REACTOME_ECM_PROTEOGLYCANS	ITGA2B,DCN,IBSP,MUSK,VCAN,TNC,COL9A2,LAMA3,ITGA8,COL5A3,COL4A4,ITGB5,LAMB1,COL9A3,TGFB2,LAMA1,TGFB1,PTPRS,COMP,SERPINE1,ASPN,COL1A1,VTN,COL9A1,LAMA4,SPARC,ITGB6,FN1,TNR,TGFB3,TNN,FMOD,MATN4,NCAN,COL5A1,LAMA5,MATN3,BCAN,LRP4,COL4A2,ITGA7,LAMC1,ITGAV,COL2A1,LUM,ITGAX,COL6A1,COL6A2,APP,HSPG2,ITGA9,HAPLN1,NCAM1,ITGB1,DSPP,DMP1,ACAN,MATN1,COL6A3,ITGA2,COL1A2,TNXB,COL3A1,COL4A3,LAMB2,COL6A5,DAG1,BGN,CO…
REACTOME_EFFECTS_OF_PIP2_HYDROLYSIS	http://www.gsea-msigdb.org/gsea/msigdb/cards/REACTOME_EFFECTS_OF_PIP2_HYDROLYSIS	PRKCH,DGKG,DGKA,PRKCQ,RASGRP2,TRPC7,MGLL,DGKD,ITPR3,ABHD12,DGKH,ITPR2,DAGLA,DGKB,TRPC6,TRPC3,DGKQ,DGKZ,ITPR1,DGKE,DGKI,ABHD6,PRKCD,DAGLB,PRKCE,RASGRP1,DGKK
REACTOME_ERBB2_REGULATES_CELL_MOTILITY	http://www.gsea-msigdb.org/gsea/msigdb/cards/REACTOME_ERBB2_REGULATES_CELL_MOTILITY	ERBB3,RHOA,HBEGF,EREG,DIAPH1,EGF,ERBB2,EGFR,NRG1,NRG2,MEMO1,NRG4,BTC,ERBB4,NRG3
REACTOME_ERK_MAPK_TARGETS	http://www.gsea-msigdb.org/gsea/msigdb/cards/REACTOME_ERK_MAPK_TARGETS	MEF2A,RPS6KA2,MEF2C,MAPK1,RPS6KA5,MAPK3,PPP2CB,VRK3,PPP2R1A,DUSP3,MAPK14,PPP2R5D,PPP2CA,RPS6KA1,DUSP4,ELK1,PPP2R1B,DUSP6,DUSP7,MAPK7,RPS6KA3,MAPK11
REACTOME_ERYTHROPOIETIN_ACTIVATES_PHOSPHOLIPASE_C_GAMMA_PLCG	http://www.gsea-msigdb.org/gsea/msigdb/cards/REACTOME_ERYTHROPOIETIN_ACTIVATES_PHOSPHOLIPASE_C_GAMMA_PLCG	JAK2,PLCG1,EPO,IRS2,EPOR,PLCG2,LYN
REACTOME_EXTRACELLULAR_MATRIX_ORGANIZATION	http://www.gsea-msigdb.org/gsea/msigdb/cards/REACTOME_EXTRACELLULAR_MATRIX_ORGANIZATION	ITGAL,ITGA3,ITGA2B,MMP25,DCN,CAPN1,CD44,IBSP,MUSK,TIMP2,MFAP3,TLL1,VCAN,CDH1,TNC,COL9A2,LTBP1,ELN,LAMC3,COL23A1,LAMA3,LAMC2,COL11A1,COL17A1,ACTN1,P4HA2,NTN4,ICAM3,CAPN6,FBLN1,ITGA8,CEACAM1,COL5A3,PSEN1,COL4A4,COL19A1,ITGB5,PLOD1,ITGAE,COL16A1,CEACAM6,ADAMTS2,MMP2,NID2,LTBP4,ICAM1,P3H2,LAMB1,ITGA6,CMA1,CAPN3,COL9A3,TGFB2,TLL2,MADCAM1,MMP11,PDGFB,CTSG,MMP9,BMP7,COL20A1,LAMA1,TIMP1,MMP15,CAPN15,TGFB…
REACTOME_FGFR1_LIGAND_BINDING_AND_ACTIVATION	http://www.gsea-msigdb.org/gsea/msigdb/cards/REACTOME_FGFR1_LIGAND_BINDING_AND_ACTIVATION	ANOS1,FGF10,FGF22,FGF4,FGFR1,FGF20,FGF9,FGF8,FGF6,FGF1,FGF23,KL,FGF5,FGF2,FGF17,FGF3
REACTOME_FIBRONECTIN_MATRIX_FORMATION	http://www.gsea-msigdb.org/gsea/msigdb/cards/REACTOME_FIBRONECTIN_MATRIX_FORMATION	CEACAM1,CEACAM6,FN1,CEACAM8,ITGB1,ITGA5
REACTOME_INTEGRIN_CELL_SURFACE_INTERACTIONS	http://www.gsea-msigdb.org/gsea/msigdb/cards/REACTOME_INTEGRIN_CELL_SURFACE_INTERACTIONS	ITGAL,ITGA3,ITGA2B,CD44,IBSP,CDH1,TNC,COL9A2,COL23A1,ICAM3,ITGA8,COL5A3,COL4A4,ITGB5,ITGAE,COL16A1,ICAM1,ITGA6,COL9A3,MADCAM1,ICAM4,ICAM5,COMP,ITGB8,ICAM2,COL1A1,VTN,VWF,COL9A1,COL7A1,ITGB6,ITGA4,FN1,SPP1,COL10A1,KDR,COL5A1,COL4A2,ITGA7,THBS1,ITGA11,ITGAV,COL2A1,LUM,ITGB7,ITGAX,COL6A1,COL6A2,HSPG2,ITGA10,ITGA9,COL8A1,ITGB1,JAM2,ITGAD,F11R,ITGB2,ITGA5,VCAM1,COL6A3,ITGA2,COL1A2,JAM3,FBN1,COL3A1,COL…
REACTOME_INTEGRIN_SIGNALING	http://www.gsea-msigdb.org/gsea/msigdb/cards/REACTOME_INTEGRIN_SIGNALING	ITGA2B,BCAR1,RASGRP2,APBB1IP,RAPGEF3,RAPGEF4,CSK,VWF,FN1,SOS1,RAP1A,RAP1B,TLN1,PDPK1,AKT1,SHC1,SYK,CRK,PTK2,FGG,FGA,FGB,RASGRP1,GRB2,PTPN1,SRC,ITGB3
REACTOME_MAPK1_ERK2_ACTIVATION	http://www.gsea-msigdb.org/gsea/msigdb/cards/REACTOME_MAPK1_ERK2_ACTIVATION	JAK2,MAPK1,TYK2,MAP2K2,IL6ST,IL6,IL6R,JAK1,PTPN11
REACTOME_MAPK3_ERK1_ACTIVATION	http://www.gsea-msigdb.org/gsea/msigdb/cards/REACTOME_MAPK3_ERK1_ACTIVATION	JAK2,MAPK3,TYK2,IL6ST,IL6,IL6R,JAK1,MAP2K1,CDK1,PTPN11
REACTOME_MET_ACTIVATES_PI3K_AKT_SIGNALING	http://www.gsea-msigdb.org/gsea/msigdb/cards/REACTOME_MET_ACTIVATES_PI3K_AKT_SIGNALING	HGF,MET,GAB1,PIK3CA,PIK3R1,GRB2
REACTOME_MTOR_SIGNALLING	http://www.gsea-msigdb.org/gsea/msigdb/cards/REACTOME_MTOR_SIGNALLING	RRAGD,EIF4B,STRADB,RRAGB,FKBP1A,PPM1A,CAB39L,TSC2,EEF2K,AKT2,RHEB,PRKAG2,RPS6KB1,LAMTOR3,PRKAB1,EIF4G1,PRKAG3,LAMTOR2,RRAGC,STK11,PRKAB2,PRKAA1,LAMTOR5,CAB39,RPS6,RPTOR,AKT1,LAMTOR1,EIF4E,RRAGA,PRKAA2,TSC1,YWHAB,MLST8,SLC38A9,PRKAG1,EIF4EBP1,LAMTOR4,MTOR,AKT1S1,STRADA
REACTOME_NON_INTEGRIN_MEMBRANE_ECM_INTERACTIONS	http://www.gsea-msigdb.org/gsea/msigdb/cards/REACTOME_NON_INTEGRIN_MEMBRANE_ECM_INTERACTIONS	TNC,LAMC3,LAMA3,LAMC2,COL11A1,ACTN1,NTN4,COL5A3,COL4A4,ITGB5,LAMB1,ITGA6,PDGFB,LAMA1,TGFB1,COL1A1,VTN,LAMA4,FN1,SDC1,TTR,COL10A1,SDC4,COL5A1,LAMA5,ITGB4,COL4A2,LAMC1,DDR1,THBS1,ITGAV,FGF2,COL2A1,HSPG2,CASK,ITGB1,PRKCA,SDC3,DDR2,ITGA2,COL1A2,COL3A1,COL4A3,SDC2,LAMB2,DAG1,NRXN1,COL4A1,COL4A5,AGRN,LAMA2,TRAPPC4,LAMB3,PDGFA,COL4A6,DMD,COL11A2,COL5A2,ITGB3
REACTOME_PI3K_AKT_ACTIVATION	http://www.gsea-msigdb.org/gsea/msigdb/cards/REACTOME_PI3K_AKT_ACTIVATION	PIK3CB,RHOA,PIK3R2,PIK3CA,NGF,PIK3R1,IRS1,IRS2,NTRK1
REACTOME_PI3K_AKT_SIGNALING_IN_CANCER	http://www.gsea-msigdb.org/gsea/msigdb/cards/REACTOME_PI3K_AKT_SIGNALING_IN_CANCER	BAD,FYN,HGF,GAB2,KITLG,PIK3CB,ERBB3,FGFR2,FGFR3,FGF10,FGF22,FGF4,FGFR1,FGF20,GSK3B,FLT3LG,ESR1,PDGFB,FGF9,TSC2,AKT2,PIK3R2,GSK3A,MET,FGF8,AREG,GAB1,FGF6,CDKN1B,HBEGF,FGF1,PDGFRB,CD86,STRN,AKT3,PIK3R3,CREB1,FOXO3,FGF23,MAPKAP1,CD80,PIK3CA,FLT3,NR4A1,CDKN1A,EREG,RAC2,CASP9,KL,PDGFRA,KLB,MDM2,RAC1,FGF5,FGF2,EGF,ESR2,FGF7,PDPK1,ERBB2,VAV1,AKT1,PIK3R1,EGFR,FOXO1,PIK3AP1,FGF18,NRG1,KIT,NRG2,FGF17,FGFR4…
REACTOME_PI_3K_CASCADE_FGFR1	http://www.gsea-msigdb.org/gsea/msigdb/cards/REACTOME_PI_3K_CASCADE_FGFR1	FGF10,FGF22,FGF4,FGFR1,FGF20,FGF9,FGF8,GAB1,FGF6,FGF1,FGF23,PIK3CA,KL,FGF5,FGF2,PIK3R1,FGF17,FRS2,GRB2,PTPN11,FGF3
REACTOME_PI_3K_CASCADE_FGFR2	http://www.gsea-msigdb.org/gsea/msigdb/cards/REACTOME_PI_3K_CASCADE_FGFR2	FGFR2,FGF10,FGF22,FGF4,FGF20,FGF9,FGF8,GAB1,FGF6,FGF1,FGF23,PIK3CA,FGF5,FGF2,FGF7,PIK3R1,FGF18,FGF17,FRS2,GRB2,PTPN11,FGF3,FGF16
REACTOME_PI_3K_CASCADE_FGFR3	http://www.gsea-msigdb.org/gsea/msigdb/cards/REACTOME_PI_3K_CASCADE_FGFR3	FGFR3,FGF4,FGF20,FGF9,FGF8,GAB1,FGF1,FGF23,PIK3CA,FGF5,FGF2,PIK3R1,FGF18,FGF17,FRS2,GRB2,PTPN11,FGF16
REACTOME_PI_3K_CASCADE_FGFR4	http://www.gsea-msigdb.org/gsea/msigdb/cards/REACTOME_PI_3K_CASCADE_FGFR4	FGF4,FGF20,FGF9,FGF8,GAB1,FGF6,FGF1,FGF23,PIK3CA,KLB,FGF2,PIK3R1,FGF18,FGF17,FGFR4,FGF19,FRS2,GRB2,PTPN11,FGF16
REACTOME_SIGNALING_BY_EGFR	http://www.gsea-msigdb.org/gsea/msigdb/cards/REACTOME_SIGNALING_BY_EGFR	EPN1,PTPN3,CDC42,PAG1,EPS15,PXN,ARHGEF7,CSK,SH3GL2,AREG,GAB1,CBL,HBEGF,STAM2,SOS1,PIK3CA,PLCG1,EREG,EPS15L1,AAMP,PTPN12,KRAS,SPRY2,STAM,ADAM10,EGF,SH3GL3,SH3GL1,RPS27A,LRIG1,PIK3R1,EGFR,SH3KBP1,ADAM12,UBC,ADAM17,PTPRK,SHC1,TGFA,SPRY1,UBB,HRAS,BTC,GRB2,PTPN11,EPGN,HGS,SRC,NRAS,UBA52
REACTOME_SIGNALING_BY_EGFR_IN_CANCER	http://www.gsea-msigdb.org/gsea/msigdb/cards/REACTOME_SIGNALING_BY_EGFR_IN_CANCER	HSP90AA1,CDC37,AREG,GAB1,CBL,HBEGF,SOS1,PIK3CA,PLCG1,EREG,KRAS,EGF,RPS27A,PIK3R1,EGFR,UBC,SHC1,TGFA,UBB,HRAS,BTC,GRB2,EPGN,NRAS,UBA52
REACTOME_SIGNALING_BY_ERBB2	http://www.gsea-msigdb.org/gsea/msigdb/cards/REACTOME_SIGNALING_BY_ERBB2	MATK,FYN,ERBB3,RHOA,PTPN18,HSP90AA1,PTK6,STUB1,AKT2,CDC37,GAB1,ERBIN,HBEGF,SOS1,AKT3,PIK3CA,PLCG1,EREG,PTPN12,DIAPH1,KRAS,USP8,EGF,ERBB2,GRB7,AKT1,RPS27A,PIK3R1,EGFR,UBC,PRKCA,NRG1,NRG2,SHC1,MEMO1,PRKCD,CUL5,NRG4,UBB,PRKCE,HRAS,BTC,YES1,GRB2,ERBB4,RNF41,NRG3,SRC,NRAS,UBA52
REACTOME_SIGNALING_BY_ERBB2_IN_CANCER	http://www.gsea-msigdb.org/gsea/msigdb/cards/REACTOME_SIGNALING_BY_ERBB2_IN_CANCER	ERBB3,HSP90AA1,CDC37,GAB1,ERBIN,HBEGF,SOS1,PIK3CA,PLCG1,EREG,PTPN12,KRAS,EGF,ERBB2,PIK3R1,EGFR,NRG1,NRG2,SHC1,NRG4,HRAS,BTC,GRB2,ERBB4,NRG3,NRAS
REACTOME_SIGNALING_BY_FGFR1	http://www.gsea-msigdb.org/gsea/msigdb/cards/REACTOME_SIGNALING_BY_FGFR1	ANOS1,FGF10,FGF22,FGF4,FGFR1,FGF20,MKNK1,MAPK1,FGF9,MAPK3,PPP2CB,PPP2R1A,FGF8,GAB1,CBL,FGF6,PPP2CA,FGF1,SOS1,FGF23,PIK3CA,PLCG1,FLRT3,FLRT1,FGFRL1,KL,KRAS,SPRY2,FRS3,FGF5,FGF2,RPS27A,PIK3R1,UBC,FGF18,BRAF,FGF17,SHC1,SPRED1,FRS2,UBB,HRAS,GRB2,PTPN11,FLRT2,FGF3,SRC,SPRED2,NRAS,UBA52
REACTOME_SIGNALING_BY_FGFR2	http://www.gsea-msigdb.org/gsea/msigdb/cards/REACTOME_SIGNALING_BY_FGFR2	POLR2J,PTBP1,POLR2B,FGFR2,FGF10,FGF22,FGF4,FGF20,MKNK1,HNRNPM,POLR2E,MAPK1,POLR2F,RBFOX2,FGF9,MAPK3,POLR2C,ESRP2,ESRP1,PPP2CB,POLR2I,PPP2R1A,FGF8,GAB1,CBL,FGF6,PPP2CA,FGF1,NCBP2,SOS1,TIA1,FGF23,PIK3CA,PLCG1,GTF2F1,KRAS,HNRNPA1,SPRY2,NCBP1,FRS3,FGFBP1,FGFBP2,FGF5,FGF2,FGF7,RPS27A,POLR2D,PIK3R1,POLR2K,UBC,TIAL1,FGF18,BRAF,FGF17,SHC1,POLR2H,FRS2,POLR2G,HNRNPH1,HNRNPF,UBB,FGFBP3,HRAS,POLR2L,GRB2,PTPN…
REACTOME_SIGNALING_BY_FGFR3	http://www.gsea-msigdb.org/gsea/msigdb/cards/REACTOME_SIGNALING_BY_FGFR3	FGFR3,FGF4,FGF20,MKNK1,MAPK1,FGF9,MAPK3,PPP2CB,PPP2R1A,FGF8,GAB1,CBL,PPP2CA,FGF1,GALNT3,SOS1,FGF23,PIK3CA,PLCG1,KRAS,SPRY2,FRS3,FGF5,FGF2,RPS27A,PIK3R1,UBC,FGF18,BRAF,FGF17,SHC1,FRS2,UBB,HRAS,GRB2,PTPN11,FGF16,SRC,NRAS,UBA52
REACTOME_SIGNALING_BY_FGFR4	http://www.gsea-msigdb.org/gsea/msigdb/cards/REACTOME_SIGNALING_BY_FGFR4	FGF4,FGF20,MKNK1,MAPK1,FGF9,MAPK3,PPP2CB,PPP2R1A,FGF8,GAB1,CBL,FGF6,PPP2CA,FGF1,SOS1,FGF23,PIK3CA,PLCG1,KRAS,KLB,SPRY2,FRS3,FGF2,RPS27A,PIK3R1,UBC,FGF18,BRAF,FGF17,SHC1,FGFR4,FGF19,FRS2,UBB,HRAS,GRB2,PTPN11,FGF16,SRC,NRAS,UBA52
REACTOME_SIGNALING_BY_FGFR	http://www.gsea-msigdb.org/gsea/msigdb/cards/REACTOME_SIGNALING_BY_FGFR	POLR2J,ANOS1,PTBP1,POLR2B,FGFR2,FGFR3,FGF10,FGF22,FGF4,FGFR1,FGF20,MKNK1,HNRNPM,POLR2E,MAPK1,POLR2F,RBFOX2,FGF9,MAPK3,POLR2C,ESRP2,ESRP1,PPP2CB,POLR2I,PPP2R1A,FGF8,GAB1,CBL,FGF6,PPP2CA,FGF1,NCBP2,GALNT3,SOS1,TIA1,FGF23,PIK3CA,PLCG1,GTF2F1,FLRT3,FLRT1,FGFRL1,KL,KRAS,KLB,HNRNPA1,SPRY2,NCBP1,FRS3,FGFBP1,FGFBP2,FGF5,FGF2,FGF7,RPS27A,POLR2D,PIK3R1,POLR2K,UBC,TIAL1,FGF18,BRAF,FGF17,SHC1,FGFR4,FGF19,POL…
REACTOME_SIGNALING_BY_HIPPO	http://www.gsea-msigdb.org/gsea/msigdb/cards/REACTOME_SIGNALING_BY_HIPPO	DVL2,WWTR1,STK4,TJP1,STK3,YWHAE,WWC1,AMOTL2,MOB1A,TJP2,AMOT,LATS1,NPHP4,YAP1,LATS2,SAV1,CASP3,AMOTL1,YWHAB,MOB1B
REACTOME_SIGNALING_BY_PDGF	http://www.gsea-msigdb.org/gsea/msigdb/cards/REACTOME_SIGNALING_BY_PDGF	COL9A2,BCAR1,PIK3CB,NCK2,COL5A3,COL4A4,COL9A3,CRKL,PDGFB,PLAT,PIK3R2,RAPGEF1,COL9A1,THBS4,PDGFRB,STAT1,SOS1,SPP1,PIK3CA,PLG,PLCG1,STAT5A,PTPN12,COL5A1,KRAS,PDGFRA,COL4A2,THBS1,COL2A1,FURIN,GRB7,COL6A1,COL6A2,PDGFC,PIK3R1,RASA1,NCK1,COL6A3,STAT6,CRK,COL3A1,STAT3,COL4A3,THBS3,PDGFD,COL6A5,STAT5B,HRAS,GRB2,PTPN11,THBS2,COL4A1,COL4A5,SRC,PDGFA,COL5A2,COL6A6,NRAS
REACTOME_SIGNALING_BY_PDGFR_IN_DISEASE	http://www.gsea-msigdb.org/gsea/msigdb/cards/REACTOME_SIGNALING_BY_PDGFR_IN_DISEASE	PIK3CB,PIK3R2,KANK1,BIN2,WDR48,STAT1,STRN,SOS1,PIK3CA,KDR,KRAS,PDGFRA,ETV6,GOLGA4,FIP1L1,PIK3R1,STAT3,HRAS,GRB2,NRAS
REACTOME_SIGNALING_BY_TGF_BETA_RECEPTOR_COMPLEX_IN_CANCER	http://www.gsea-msigdb.org/gsea/msigdb/cards/REACTOME_SIGNALING_BY_TGF_BETA_RECEPTOR_COMPLEX_IN_CANCER	FKBP1A,TGFB1,TGFBR1,SMAD4,ZFYVE9,TGFBR2,SMAD3,SMAD2
REACTOME_SIGNALING_BY_TGFB_FAMILY_MEMBERS	http://www.gsea-msigdb.org/gsea/msigdb/cards/REACTOME_SIGNALING_BY_TGFB_FAMILY_MEMBERS	WWTR1,STRAP,ZFYVE16,NEDD4L,RHOA,PRKCZ,FSTL3,UBE2D1,RBL1,CCNT2,XPO1,PPP1R15A,FKBP1A,CCNK,BAMBI,MAPK1,SNW1,PPM1A,SMAD7,ATP1B4,CHRDL1,MAPK3,PARD6A,STUB1,ARHGEF18,AMH,TGFB1,SERPINE1,TGFBR1,BMPR1A,MTMR4,SMURF2,UBE2D3,CBL,CCNC,SMAD5,TFDP2,ACVR2B,HDAC1,UCHL5,TGIF2,SMAD9,ACVR2A,INHBA,ACVR1C,PMEPA1,USP9X,BMP2,CCNT1,NEDD8,UBE2M,CDK8,E2F5,MEN1,FST,AMHR2,ACVR1B,USP15,SKIL,CDK9,MYC,SMAD6,BMPR1B,ACVRL1,FURIN,N…
REACTOME_SIGNALING_BY_VEGF	http://www.gsea-msigdb.org/gsea/msigdb/cards/REACTOME_SIGNALING_BY_VEGF	FYN,SH2D2A,FLT4,CTNNA1,BCAR1,PIK3CB,CYBA,CYFIP2,NCKAP1,ELMO2,RHOA,PRKCZ,ROCK1,CDC42,NCK2,PRKACA,ACTB,PAK3,HSP90AA1,PXN,ITPR3,NRP1,NCF4,TRIB3,FLT1,AKT2,PIK3R2,CAV1,HSPB1,SHB,MAPK14,WASF1,VEGFA,MAPKAPK3,NCF2,AKT3,NRP2,MAPKAP1,PGF,PTK2B,PIK3CA,ITPR2,NCKAP1L,PLCG1,AAMP,KDR,SHC2,WASF3,KRAS,VAV3,ROCK2,RAC1,ABI1,ABI2,ITGAV,PDPK1,VAV1,AKT1,PRKACB,PIK3R1,RASA1,PAK1,VEGFC,DOCK1,ITPR1,PRKCA,ELMO1,MAPK13,NCK…
REACTOME_SIGNALLING_TO_ERKS	http://www.gsea-msigdb.org/gsea/msigdb/cards/REACTOME_SIGNALLING_TO_ERKS	RALA,CRKL,MAPK1,MAPK3,RAPGEF1,MAPK14,MAPKAPK3,SOS1,RAP1A,MAP2K2,SHC2,KRAS,NGF,KIDINS220,RIT1,RALB,SHC3,RIT2,MAPK13,BRAF,RALGDS,SHC1,MAPKAPK2,FRS2,YWHAB,CRK,MAP2K1,HRAS,GRB2,MAPK11,MAPK12,SRC,NTRK1,NRAS
REACTOME_TGF_BETA_RECEPTOR_SIGNALING_ACTIVATES_SMADS	http://www.gsea-msigdb.org/gsea/msigdb/cards/REACTOME_TGF_BETA_RECEPTOR_SIGNALING_ACTIVATES_SMADS	STRAP,NEDD4L,XPO1,PPP1R15A,FKBP1A,BAMBI,SMAD7,STUB1,TGFB1,TGFBR1,MTMR4,SMURF2,CBL,UCHL5,PMEPA1,NEDD8,UBE2M,USP15,FURIN,SMAD4,RPS27A,UBC,ZFYVE9,TGFBR2,SMAD3,UBB,PPP1CA,SMAD2,PPP1CC,SMURF1,PPP1CB,UBA52
REACTOME_TGF_BETA_RECEPTOR_SIGNALING_IN_EMT_EPITHELIAL_TO_MESENCHYMAL_TRANSITION	http://www.gsea-msigdb.org/gsea/msigdb/cards/REACTOME_TGF_BETA_RECEPTOR_SIGNALING_IN_EMT_EPITHELIAL_TO_MESENCHYMAL_TRANSITION	RHOA,PRKCZ,FKBP1A,PARD6A,ARHGEF18,TGFB1,TGFBR1,CGN,RPS27A,PARD3,UBC,F11R,TGFBR2,UBB,SMURF1,UBA52
WP_CANONICAL_NFKB_PATHWAY	http://www.gsea-msigdb.org/gsea/msigdb/cards/WP_CANONICAL_NFKB_PATHWAY	NFKB1,NFKBIA,CHUK,RELA,NFKBIE,IKBKB,IKBKG,REL
WP_EGFEGFR_SIGNALING_PATHWAY	http://www.gsea-msigdb.org/gsea/msigdb/cards/WP_EGFEGFR_SIGNALING_PATHWAY	RPS6KA3,RPS6KA2,NCK1,RPS6KB1,USP8,PTPN11,PTPN12,MAP4K1,RALBP1,RPS6KA1,REPS2,CDC42,SPRY2,RALA,STAM2,RALB,MEF2A,PXDN,INPP5D,NOS3,INPPL1,EIF4EBP1,FOXO1,MEF2C,MYBL2,MEF2D,GAB1,PEBP1,STAM,TWIST1,ITCH,CFL1,NEDD8,STMN1,SH3KBP1,MAP3K1,MAP3K3,MAP3K4,NEDD4,E2F1,ARHGEF1,ABL1,PIK3C2B,STAT1,SOS1,STAT3,RICTOR,HRAS,ROCK1,EPN1,PTPN5,CAMK2A,DNM1,IQGAP1,PIK3R1,NCK2,PIK3R2,NCOA3,PAK1,ERBB2,PTK2B,RPS6KA5,ARF6,PDPK1,…
WP_FACTORS_AND_PATHWAYS_AFFECTING_INSULINLIKE_GROWTH_FACTOR_IGF1AKT_SIGNALING	http://www.gsea-msigdb.org/gsea/msigdb/cards/WP_FACTORS_AND_PATHWAYS_AFFECTING_INSULINLIKE_GROWTH_FACTOR_IGF1AKT_SIGNALING	PDK1,NFKB1,EIF2B2,RPS6KB1,FBXO32,PRKAB1,DEPTOR,RICTOR,IGF1R,ILK,IGF1,RPTOR,PPARGC1A,PLD1,ACVR2B,NEB,JKAMP,EIF4E,PIK3CG,TNFRSF1A,SMAD2,SMAD3,MLST8,TNFSF9,MSTN,PTEN,GSK3B,AKT1S1,TRIM63,MAP1LC3A,IGFBP5,MTOR,AKT1,MAPKAP1,WASL,ITGB1,IRS1
WP_FOCAL_ADHESION_PI3KAKTMTORSIGNALING_PATHWAY	http://www.gsea-msigdb.org/gsea/msigdb/cards/WP_FOCAL_ADHESION_PI3KAKTMTORSIGNALING_PATHWAY	HGF,TCL1B,GNGT2,GNGT1,OSMR,GNG11,GNG10,GNG7,GNG5,GNG4,LAMA1,GNG3,GNB3,GNB2,INS,GNG13,PPARGC1A,RAB10,NOS1,NOS2,FOXO3,NOS3,ULK1,FOXO1,VWF,GNG8,HIF1A,IRS2,PDGFA,PDGFB,PDGFRA,CHAD,VTN,INSR,LPAR1,PIK3C2A,PIK3C2B,GHR,MDM2,FLT4,RPTOR,FLT1,PDGFRB,RHEB,ITGA6,ACACA,PIK3CG,PIK3R1,PIK3R2,KDR,ITGA2,PHLPP2,IKBKB,PIK3CA,PIK3CB,PDPK1,PIK3CD,CAB39L,PTEN,CHRM2,CHRM1,FN1,AKT1S1,CREB3L3,RAB14,IRS1,MAP2K1,MAP2K2,MIR4…
WP_HIPPO_SIGNALING_REGULATION_PATHWAYS	http://www.gsea-msigdb.org/gsea/msigdb/cards/WP_HIPPO_SIGNALING_REGULATION_PATHWAYS	PRKD3,IGF1R,CDC42,CDH1,TAFAZZIN,LATS1,MIR197,PDGFRA,INSR,PRKAA1,PRKAA2,PRKAB1,MET,PRKAB2,CDH2,CDH20,KIT,FLT4,FLT3,FLT1,PDGFRB,PRKAG2,PRKAG1,PLCB2,SMAD2,PRKAR1A,PLCB3,SMAD3,KDR,PLCB4,MST1,PRKAR1B,PRKAR2A,CDH12,CDH10,NTRK1,CDH9,NTRK2,CDH8,RHOA,CDH7,CDH6,CDH5,CDH4,CDH3,PRKACA,PRKACB,PRKACG,TCF7,TCF7L2,CDH11,PRKCD,PRKCE,PRKCG,PRKCH,PRKCI,TEAD4,NF2,TEAD1,TEAD3,NGFR,TCF7L1,CDH18,CDH17,YY1AP1,CTNNB1,CDH…
WP_HIPPOYAP_SIGNALING_PATHWAY	http://www.gsea-msigdb.org/gsea/msigdb/cards/WP_HIPPOYAP_SIGNALING_PATHWAY	LATS1,TEAD2,MAP4K1,TEAD4,NF2,MST1,MAP4K2,MAP4K4,TEAD1,RASSF1,TEAD3,STK38L,LATS2,MAP4K3,YY1AP1,TNIK,STK3,SAV1,MINK1,NDRG1,YWHAQ,TAFAZZIN,CXCL10
WP_INTEGRINMEDIATED_CELL_ADHESION	http://www.gsea-msigdb.org/gsea/msigdb/cards/WP_INTEGRINMEDIATED_CELL_ADHESION	CDC42,ITGA11,ROCK2,PXN,ARAF,MYLK2,RHO,SOS1,LINC02478,HRAS,ROCK1,ITGA6,CAPN9,PIK3R2,MAPK12,PAK1,ITGA1,ITGA2,PDPK1,MAP2K5,MAP2K6,SELENOP,AKT3,CAPN1,CAPN2,CAPN3,MAPK10,CAPNS1,CAPN6,MAP2K1,MAP2K2,MAP2K3,PAK3,ITGA9,ITGAD,ITGAE,ITGAL,ITGAM,PAK2,BRAF,VAV3,ITGA2B,GIT2,ITGA3,ITGA4,PAK4,ITGA5,ITGA7,ITGB3,MAPK1,ITGB4,MAPK4,VAV2,ITGB5,MAPK6,ITGB6,MAPK7,SORBS1,ITGB7,TLN1,RAP1A,RAP1B,ITGAV,AKT1,SHC3,AKT2,ITGAX…
WP_MATRIX_METALLOPROTEINASES	http://www.gsea-msigdb.org/gsea/msigdb/cards/WP_MATRIX_METALLOPROTEINASES	TNF,MMP23B,MMP14,TCF20,MMP15,MMP16,MMP24,MMP17,MMP19,TIMP2,TIMP1,TIMP4,MMP25,TIMP3,MMP27,MMP11,MMP12,MMP20,MMP13,MMP21,BSG,MMP28,MMP26,MMP1,MMP2,MMP3,MMP7,MMP8,MMP9,MMP10
WP_PDGF_PATHWAY	http://www.gsea-msigdb.org/gsea/msigdb/cards/WP_PDGF_PATHWAY	ARFIP2,NFKB1,PTPN11,NFKBIA,STAT1,PLA2G4A,SOS1,STAT3,FOS,HRAS,JAK1,GRB2,ELK1,PDGFRB,MAPK8,PLCG1,SRF,CDC42,RAC1,PIK3R1,PDGFA,MAPK1,MAPK3,PDGFB,SHC1,VAV2,RAF1,PAK1,TIAM1,RHOA,CHUK,MAP3K1,MAP2K4,WASL,RASA1,MT-CO2,MAP2K1,SRC,JUN,VAV1
WP_PDGFRBETA_PATHWAY	http://www.gsea-msigdb.org/gsea/msigdb/cards/WP_PDGFRBETA_PATHWAY	STAT1,SOS1,STAT3,FOS,HRAS,JAK1,JAK2,GRB2,ELK1,PDGFRB,PLCG1,EIF2AK2,MAPK8,SRF,PRKCA,PRKCB,PIK3R1,MAPK3,SHC1,RAF1,PIK3CA,STAT5B,STAT5A,MAP3K1,MAP2K4,STAT6,RASA1,MAP2K1,JUN
WP_PI3KAKTMTOR_SIGNALING_PATHWAY_AND_THERAPEUTIC_OPPORTUNITIES	http://www.gsea-msigdb.org/gsea/msigdb/cards/WP_PI3KAKTMTOR_SIGNALING_PATHWAY_AND_THERAPEUTIC_OPPORTUNITIES	PDK1,RB1CC1,NRAS,RICTOR,HRAS,BAD,GRB10,RPTOR,RHEB,FOXO4,PIK3R3,FOXO3,NOS3,FOXO1,ULK1,EIF4EBP1,PIK3CG,PIK3R1,PIK3R2,ATG13,PIK3CA,PIK3CB,PTEN,GSK3B,CDKN1B,MTOR,TSC2,AKT1,TFEB,KRAS
WP_PI3KAKT_SIGNALING_PATHWAY	http://www.gsea-msigdb.org/gsea/msigdb/cards/WP_PI3KAKT_SIGNALING_PATHWAY	HGF,TCL1B,GNGT2,GNGT1,OSMR,GNG11,GNG10,MCL1,CCND1,GNG7,BCL2,GNG5,MYC,GNG4,BCL2L1,FASLG,PKN3,LAMA1,GNG3,GNB3,GNB2,INS,GNG13,MYB,FOXO3,RBL2,NOS3,VWF,GNG8,PDGFA,PDGFB,PDGFRA,PIK3AP1,CHAD,VTN,INSR,LPAR1,GHR,MDM2,GH2,GH1,FLT4,FLT3LG,RPTOR,CD19,FLT3,FLT1,PDGFRB,RHEB,ITGA6,PIK3CG,PIK3R1,PIK3R2,KDR,RELA,ITGA1,C8orf44-SGK3,ITGA2,PHLPP2,IKBKB,PIK3CA,PIK3CB,PDPK1,PIK3CD,PTEN,CHRM2,CHRM1,FN1,CREB3L3,IRS1,MAP…
WP_RAC1PAK1P38MMP2_PATHWAY	http://www.gsea-msigdb.org/gsea/msigdb/cards/WP_RAC1PAK1P38MMP2_PATHWAY	NCK1,ANGPTL1,PTPN11,NRAS,MYC,TNIP3,CTNNB1,NOS1,NOS2,YAP1,EIF4EBP1,FOXO1,TEK,MAPK1,MAPK3,RS1,ANGPT1,ANGPT2,STMN1,PXN,CHUK,CASP7,CASP9,AKT1,ANGPT4,ITGB1,SRC,PTK2,KRAS,NFKB1,DOK2,NFKBIA,SOS1,STAT3,HRAS,TNIP2,BAD,GRB14,TNIP1,BIRC5,GRB7,GRB2,MAPK14,CRK,MAPK8,RAC1,EGFR,PIK3R1,MAPK12,TP53,RELA,PAK1,IKBKB,ERBB2,PIK3CA,BAX,TIE1,FN1,MIR3917,STAT5B,STAT5A,MAPK11,IKBKG,MMP2,MAPK9,RAD51,RASA1,MSH2,MAPK13
WP_TGFBETA_RECEPTOR_SIGNALING	http://www.gsea-msigdb.org/gsea/msigdb/cards/WP_TGFBETA_RECEPTOR_SIGNALING	MIR6869,LEFTY2,LTBP1,TGFBR1,TGFBR2,TNF,TGFBR3,FOS,EP300,SMAD5,TGFB1,SMAD6,MIR1281,SMAD7,SMAD9,JAK1,CTNNB1,FOXH1,MIR302A,THBS1,MAPK3,ITGB6,TGIF1,FKBP1A,LEF1,CREBBP,FST,ZNF423,JUN,NFKB1,BAMBI,SPP1,SKIL,SKI,STAT1,LINC02478,STAT3,HRAS,NOG,LEFTY1,BMP4,IFNG,EGF,LIF,ZEB2,SMAD1,SERPINE1,SMAD2,SMAD3,SMAD4,ENG,WNT1,ZFYVE9,TFE3,RUNX2,INHBA,RUNX3,MAPK9
WP_TGFBETA_SIGNALING_PATHWAY	http://www.gsea-msigdb.org/gsea/msigdb/cards/WP_TGFBETA_SIGNALING_PATHWAY	TGFBR1,TGFBR2,MAP4K1,TGFBR3,EP300,TGFB1,PIAS2,NEDD4L,TGFB1I1,APP,CCND1,MYC,CDC42,TRAP1,MEF2A,RBX1,RBL1,RBL2,FOXH1,MEF2C,YAP1,THBS1,MAP3K7,NUP214,ITCH,TGIF1,TNC,NEDD9,UCHL5,UBE2I,SUMO1,PDK1,TRAF6,SKIL,SKI,AXIN1,SOS1,MET,PIAS1,ZFYVE16,PJA1,ROCK1,E2F5,E2F4,BTRC,RNF111,PARD6A,PIK3R1,STRAP,PIK3R2,CCNB2,SMAD2,SMAD3,SMAD4,PRKAR2A,ITGA2,EID2,KLF10,ZFYVE9,MAP2K6,RHOA,FN1,MAPK9,MAP2K4,ZEB1,WWP1,MAP2K1,MAP2…
WP_TNFALPHA_SIGNALING_PATHWAY	http://www.gsea-msigdb.org/gsea/msigdb/cards/WP_TNFALPHA_SIGNALING_PATHWAY	FADD,CUL1,CDC37,TNF,NRAS,HSP90AA1,MAP3K14,CYBA,CSNK2A1,RFFL,BCL2L1,APAF1,TANK,CCL2,TRAP1,BID,KSR1,CASP3,TAB1,DIABLO,TNFRSF1A,PTPRCAP,TNFRSF1B,MAPK1,MAPK3,MAP4K2,SELE,MAP3K7,TXN,PRKCZ,FBXW11,TBK1,IL6,PSMD2,CHUK,CASP7,GLUL,CASP8,CASP9,CREBBP,AKT1,PLK1,RIPK1,TNFAIP3,MAP3K1,BIRC2,MAP3K3,RIPK3,MAP3K5,KRAS,JUN,TRAF2,NFKB1,NFKB2,NFKBIA,NFKBIB,SMPD2,NFKBIE,SOS1,NOXO1,HRAS,TRAF1,MIR1181,BIRC3,BAD,GRB2,MAP…
WP_VEGFAVEGFR2_SIGNALING_PATHWAY	http://www.gsea-msigdb.org/gsea/msigdb/cards/WP_VEGFAVEGFR2_SIGNALING_PATHWAY	OCLN,CLTC,TBCA,FOXO3,LMAN1,FOXO1,NOS3,GAB1,TPCN2,PTMAP12,LDB2,PNP,LUC7L,FLNB,PXN,FLII,CSRP2,CSRP1,NOTCH4,SCUBE2,RPL10A,PSMD11,GIPC1,MYH11,TRAF3IP2,FLT1,ARPC5L,CALR,PSMD4,CALU,RCN1,ELOC,ELOA,MYH9,IDH2,KDR,RELA,MYO1C,CTNNA1,CCN2,SLC2A14,HYOU1,MAP2K6,CAMKK2,MAP2K7,HSPA1A,FN1,CDH5,GJA1,DNAJA1,MAPK9,CAPN2,MYL2,MAP2K1,MAP2K2,MAP2K3,NFATC1,NFATC2,CREB1,FHOD1,HSP90AA1,SLC25A25,SND1,HSPB1,CTNNB1,RND1,CAPZ…
