# Supplementary material for: A Ubiquitin‐Dependent Switch on MEF2D Senses Pro‐Metastatic Niche Signals to Facilitate Intrahepatic Metastasis of Liver Cancer
Source: Adv Sci (Weinh). 2023 Oct 12;10(35):2305550. doi: 10.1002/advs.202305550 (PMC10724427; doi:10.1002/advs.202305550)
Supplement: Supplementary file 3 — Supporting Table 2 [file ADVS-10-2305550-s002.xlsx]

## Sheet: Supplementary Table 1
gRNA	Gene	Sequence	s3B-MEF-GFP-DUB-ZN	s3B-MEF-GFP-ctrl-ZN
lib_154	TNFAIP3	CTTGTGGCGCTGAAAACGAA	21621	30804
lib_159	UCHL1	ACTTCATGAAGCAGACCATT	41755	55938
lib_135	PSMD14	ATTGATCAATGCTAATATGA	3555	9687
lib_160	UCHL1	CGCCCTACCTGGGCCGTGAG	51243	72174
lib_66	MINDY4	AAGTCTGGTCTGATTGTGCG	31351	55312
lib_48	JOSD1	TGAAGCCCATGACGTTAGTG	26302	41411
lib_274	USP33	ACTGTAAATCCAACATTTCG	11547	9800
lib_253	USP3	CCCATTCCTTAACTCCACGG	12125	17298
lib_164	UCHL3	GGTCTCATGAGTAACTCGGA	13043	18685
lib_292	USP37	ATTCTTGTGAGAAGTGTGGT	28427	27748
lib_328	USP46	TGTATGCCAACACATTCTCC	25485	37619
lib_167	UCHL5	GTTACTGAACTGTACCCACC	28717	35182
lib_183	USP12	TTGCGTATAAGAGTCAACCT	18828	29673
lib_260	USP30	TGTGTGTGACAACTGTACAA	23568	36945
lib_181	USP12	CAGCACACCAGACCCAACGT	30213	46708
lib_336	USP48	TGAGATGCGTAAGCAAAGTG	41679	59343
lib_233	USP25	ACAAAATCTCTCAAATCCGG	6519	8536
lib_200	USP16	TTAAGACACAGCCAAACTGA	28549	29596
lib_61	MINDY3	CCAGGGTACCTTGCGTCCAG	33778	32632
lib_116	OTUD7A	TCTCTGTTCCATGGACACAA	10963	16097
lib_41	EIF3H	CTATGGCTCATTCGTTACCC	52274	32193
lib_142	STAMBP	AATCGATGGATTGCGCCATG	45570	55580
lib_234	USP25	GAGACTGAAAGATTACCTCA	16565	20961
lib_55	MINDY1	CTGTCAGCTCACACAGTCCG	37486	50330
lib_201	USP17L2	ACACGGGCCTCAGATGAGAG	15248	25469
lib_391	ZRANB1	GAGTCCCGCTTCGTAGCAGG	35585	38876
lib_272	USP32P2	CACGAGGTAGCTTTGGGCAA	37782	49089
lib_271	USP32P2	CATTGCCCAAAGCTACCTCG	23539	36606
lib_365	USP7	AGATGTATGATCCCAAAACG	8724	12449
lib_392	ZRANB1	TCAGTTCTACAAGCTACCTG	23056	22260
lib_285	USP36	CAGGTTGGATCGTCAAACGC	65463	27230
lib_237	USP26	ACTGAATGAGTGCACTCCAA	18637	33058
lib_111	OTUD6B	GCGCTAGAAGAAACCTGCAC	17085	26908
lib_223	USP21	GAGAAGGGACTTCCGGCAAG	21129	29450
lib_334	USP48	CTGGCGCCAACTCCGCAAGG	22331	28130
lib_373	USP9X	ACAAGTGCTATATCTAACAG	19170	17120
lib_33	DESI2	GCAAGTCGATTGATCCAGCG	23417	34185
lib_323	USP45	GACGTGACTCAGAATTCATG	27720	36176
lib_193	USP15	AAGGTGTTCCTTAAGTGACT	16232	18644
lib_187	USP13	GAAAGTCCGCTACACGGAGA	17575	20345
lib_243	USP27X	GTCCCAGCATGGGTCTATCG	21968	31763
lib_369	USP8	ATGAAGGAGCCATTTCCGGT	12768	17682
lib_319	USP44	TGGTTTGAACAATCACCCAT	18389	20802
lib_185	USP13	CCTGAAAAGACATGTGCGAG	22421	35794
lib_155	TNFAIP3	TATGCCATGAGTGCTCAGAG	27504	37611
lib_353	USP53	AAAGATTTAGGACGACATAG	14086	20095
lib_211	USP19	GAGCGAGGCGGGCATAAGTG	35524	52687
lib_330	USP47	CCATAAATGAGAGTCTGCAA	4896	6783
lib_76	MPND	CTGACACGGAGTGAGGTCGT	41880	48490
lib_165	UCHL5	ATGATTGGATCAGTGCAGTA	40245	49555
lib_321	USP45	AATGAATGGATCTTTCACCG	21496	25773
lib_43	EIF3H	TCTGATCAATGTCCTAATGT	69169	38676
lib_74	MPND	AGCCAGACGGAAGGATCATG	31254	34376
lib_378	USP9Y	TAACAATACTCATCGCCTAG	20295	33607
lib_355	USP53	CTGGGCAATTCATTAAAACA	11373	18521
lib_293	USP38	CTCACCGTCACTTGTACGAG	31568	43359
lib_267	USP32	GAATGCACATGACACCACAA	11299	13354
lib_144	STAMBP	GAGTTTGGGAAGGTAGACCC	33690	40564
lib_350	USP51	TCCATGCAGAACATTTAGCA	35394	48105
lib_87	OTUB2	GATTTACCGGAGGAAAATCG	5179	6171
lib_15	BRCC3	GCTCTGGAGAAATTTCTACT	13946	20101
lib_377	USP9Y	GTAACGGGTGAACTACAGAC	19708	29583
lib_385	VCPIP1	CAGTCTGATGCAATATAGTG	34024	29987
lib_5	ATXN3L	ATCGAGCCAAGAAATTTGCA	20705	33869
lib_148	STAMBPL1	GTTAAGGCCCTGTTTACAGG	18776	30421
lib_335	USP48	TATGCTTCTAGCTTACCATG	27948	46159
lib_215	USP2	GCTGAGACCCGACATCACTG	23501	30299
lib_333	USP48	CAGACACGTAAACCCAAGTG	35009	53455
lib_126	PAN2	CTGTGAAAAGTACCAGCCCA	16891	20781
lib_197	USP16	AAGGAAAGATTCATGAACCA	16546	33394
lib_368	USP7	TTGATGACGACGTGGTGTCA	24296	48617
lib_379	USP9Y	TGATGGTCCCAATCTAGAGG	23870	36018
lib_311	USP42	GGACGCAAAGGGGATGATCG	33266	49054
lib_21	COPS6	CAAGGAATATTATTACACCA	5728	8443
lib_105	OTUD6A	ATGAAAGCGATCCCGGCCGA	34233	50680
lib_51	JOSD2	GCTGCGATGAGGGTTCAGCC	19495	29338
lib_67	MINDY4	ATACGGCATAGTGCAGAACA	50236	69942
lib_326	USP46	GTTCATATACCTTAGACAGT	23863	38137
lib_287	USP36	GAGCACACGTATGAGAGCTG	33304	33398
lib_63	MINDY3	GCTGTTTCTAATGTATGGGA	23773	34283
lib_60	MINDY2	TAGCTGCGAGTTCAATAGTG	24691	34825
lib_288	USP36	GATCTGGAATCACACTCGGG	63444	20742
lib_176	USP10	CAGTGTCGTTGCAACCCCGT	46584	46477
lib_162	UCHL3	GCCGCTGGAGGCCAATCCCG	20913	28044
lib_358	USP54	ACTGACCACAGACTCATGGT	27889	31386
lib_213	USP2	ATAGCTACCGGATAGACCCC	21998	33985
lib_170	USP1	GGCGACTGCTTAACACACTG	23959	27545
lib_250	USP29	CAATCATCATCAGATTTCAT	11002	14496
lib_175	USP10	ACTGACCAAAATCAGCCCCG	22059	24238
lib_310	USP42	CCCCGCCGCCGAATCCCTGG	44375	64452
lib_249	USP29	ACTCACTCAAGGTGTCCCAT	76389	102223
lib_284	USP35	TCAAGGAGGACTCGAACTCG	25377	34404
lib_280	USP34	TTGTATCTTTGGGTGCACCA	27888	32754
lib_203	USP17L2	CAGGGAAGCGTTCTCGTAGC	23656	33108
lib_11	BAP1	GTCCATCAAGACTAGCAGCG	20217	25487
lib_3	ATXN3	TATGCAATTATAAGGAACAC	13787	11886
lib_150	TAF1D	CCAGCCAACAGGAAGACCAC	27258	25122
lib_149	TAF1D	ATATAGCAAGCTGTTGCAAG	17343	27430
lib_177	USP11	GATAAACTGGCGCCTCAAGG	13526	21318
lib_36	DESI2	TAGTTCAGAAGCATTTCCTG	14479	21075
lib_236	USP25	TGTGATGGTATGGAACCACT	38144	50673
lib_152	TAF1D	TCATTGAAGCAAATGAATGT	37151	19133
lib_202	USP17L2	ATTGCGGTCTTTGTCTCCAG	31304	42567
lib_275	USP33	ATAGTCAAAGCAGGATCATG	30901	40471
lib_206	USP18	ATGACCATGAGGGTAGTCCC	26064	39928
lib_238	USP26	ATAGTGACGGTTACACAAAG	24444	40299
lib_338	USP49	CGTGCTCAATGATAACCCAG	15195	18280
lib_139	PSMD7	CCAGGGAAAGAATAGTTGGC	1690	2745
lib_225	USP22	ACCTGGTGTGGACCCACGCG	27236	24561
lib_278	USP34	TCATATACCACGATTAACAG	10675	9792
lib_204	USP17L2	TGACATGACCAGGACTGTGG	25937	33602
lib_40	EIF3F	TGTCGACAAACACTCAGTGG	11343	11073
lib_339	USP49	GGACCACATGACTCGGAAGA	11792	17536
lib_72	MINDY4B	TGGTTGTAGCAGCTGAGTGG	19707	29582
lib_20	COPS5	GGGTGGTATCATAGCCACCC	19755	33955
lib_364	USP6	TCTCCGGAACCTGATTGACG	28747	44297
lib_318	USP44	TATTGGCCTTCGTTTAACTG	23570	35330
lib_91	OTUD1	GCTCAGTCGGAAGTTCCGAT	39376	60200
lib_30	DESI1	CAGACTCTGTGGTTGATGTG	30917	45031
lib_31	DESI1	TACGTGTACGACCTGTCCAA	13057	24259
lib_26	CYLD	ATATTCAAGATCGTTCTGTG	34404	46756
lib_161	UCHL3	AATCAGTCCAATTGTTCCAC	24506	32100
lib_256	USP3	GTTGTCACGGCTATATTCGG	18976	25525
lib_219	USP20	GTAACACCACAGTCGGAACG	21206	34436
lib_218	USP20	CTCACCCTTTAACTCATCAG	8718	9867
lib_184	USP12	TTTAGACCTTTCTGTTGACG	44364	54221
lib_313	USP43	AAGTACGGCTCTCAGTTCCA	22465	29006
lib_39	EIF3F	GGACTCCCATTAAAGTGCTG	47727	21423
lib_279	USP34	TTACAAACGCATGGAACCAG	19383	14979
lib_115	OTUD7A	TATGGGCTAGGACAAAAACG	13461	25964
lib_194	USP15	ATTTCACAGAATATTCGCTA	10641	17372
lib_119	OTUD7B	TAGGAGGCCCATAGTCGTCG	24640	31652
lib_127	PAN2	GAAATACCACAGGCTTATCG	8448	10332
lib_42	EIF3H	GAAGATGATCAATGTTTACA	40999	23274
lib_381	USPL1	AGGAGGAATCTATATTCTGG	2535	4084
lib_374	USP9X	GTTTACCGCGGAATGCTCTG	17261	17567
lib_309	USP42	AAATATCTGACAAACAAGAG	10965	12767
lib_118	OTUD7B	GGACACGAGTGCAGAAAAGT	16502	29957
lib_263	USP31	GACTTATTACCTGATCAGTG	21558	27272
lib_7	ATXN3L	TCAGAAAACATGGATGATAC	30942	40300
lib_229	USP24	AGACACGGACAACTGTCGGT	42326	68667
lib_108	OTUD6A	TGCGCCGCCACCAACGCGAG	46378	71792
lib_347	USP50	CCTATCTGATGACAGACATG	13652	15632
lib_128	PAN2	GTTCCACCTTAAAAGTACGG	5551	7636
lib_387	VCPIP1	CCTTTCGCACAGATGTGCCA	22175	31563
lib_14	BRCC3	GAGCGTGGTTGAGACAAACG	17131	26185
lib_125	PAN2	CTCAAGTATATGGCCCGTGG	21932	20571
lib_106	OTUD6A	CCAAGACGTGGCCCGCATGG	35770	53873
lib_343	USP5	CTCGGTAGTGCTCCACAGCG	28697	41873
lib_17	COPS5	AGCAGCCTGAGCATTTACTC	10669	24428
lib_25	CYLD	AAAGGCCTCCAAATAGACGT	20085	25876
lib_305	USP40	CATGGTACAGACGATAGATG	30880	38559
lib_205	USP18	AAGATCTGCCGGGGACTGCG	47636	62718
lib_269	USP32P2	AGCTGAGGGCATATGCGGGG	12517	17454
lib_231	USP24	TAGTACAGCGAATAGCCGAT	25183	44739
lib_151	TAF1D	CTGTGGAACTTGCAAATCGA	20113	24084
lib_73	MPND	ACAAGAGTCGGAGACCACTG	17652	18792
lib_386	VCPIP1	CCCCTTGGTAGGCATAAAAG	20961	27762
lib_351	USP51	TCCCACTCCAAACGAAACGC	25521	37648
lib_337	USP49	CACCAAACAGGTCTTAAAGG	6667	8561
lib_329	USP47	AATTGAGCGCAATACATGCA	23512	27263
lib_217	USP20	CCTTTCTTGAGCACGTACGA	10902	13106
lib_241	USP27X	ACTGCTTGCGGAGGTTTACG	20958	32672
lib_216	USP2	TCTGGATGGGCTCCATAACG	33667	45381
lib_85	OTUB2	AGTGCCGGAAGAAGTCTGCT	36207	57127
lib_246	USP28	AGAAGTGGAAGCCCTATCTG	22044	24094
lib_302	USP4	GAAATGGCAACTCAGCACAT	19913	23327
lib_107	OTUD6A	GGCCGGCTTCAAGCGCGAGG	16076	26125
lib_113	OTUD7A	AATTGCTGCACACCGAATCG	35100	46881
lib_390	ZRANB1	CAGCAAGCGTACTTCATCTG	51028	47325
lib_147	STAMBPL1	GGAGCATCAGAGATTGATAG	16639	21402
lib_34	DESI2	GGAATTGAAGTCTATGGCAG	11588	14066
lib_136	PSMD14	TACCAACCAACAACCATCTC	3395	6848
lib_315	USP43	CTGCAAGGTGGGCATTACAC	40377	61592
lib_286	USP36	CCAACCATCCTAGACGACCC	76313	35955
lib_196	USP15	TCTAACTAAGTAAACTTCCA	5215	7283
lib_316	USP43	CTGGCGCAAGGGGATAGGTA	32722	42022
lib_363	USP6	TATACTCCGAATAGGCCAGG	14687	29207
lib_264	USP31	GGCAACGCCAGGCATCATCG	47248	60252
lib_80	MYSM1	TGGCGCCCCTCAAAAAACTC	30560	38895
lib_84	OTUB1	TAGGCCAGACAGTTAACACC	27987	38163
lib_38	EIF3F	CCACGAGTACTACAGCCGAG	22956	24125
lib_179	USP11	GTGGGCGAGAACGTCCACTG	53851	70247
lib_6	ATXN3L	CTTCGACACTGATGATCTGC	27288	34927
lib_153	TNFAIP3	CCACTTGTTAACAGAGACCG	24643	28969
lib_168	UCHL5	TTTATTATTTCAGGTTGCCG	30381	35283
lib_283	USP35	GAAGTTCAGCATCTTGATCG	33216	42014
lib_352	USP51	TTGATGAGAAACATCTGTTG	23794	37956
lib_88	OTUB2	GTTCAACGACCAGAGTGCCT	30695	32758
lib_12	BAP1	TCTACCCCATTGACCATGGT	30149	37125
lib_189	USP14	GCCTGCCAGACAGAAAGTTA	29654	31953
lib_163	UCHL3	GGATCCTGAACTCCTTAGCA	13179	18602
lib_90	OTUD1	GCGGTGGACGTGTAGTGCGG	40083	57715
lib_344	USP5	GGAGAAGTTTGAATTAGACG	6314	9760
lib_375	USP9X	TCATACTATACTCATCGACA	4973	5149
lib_389	ZRANB1	AGTTCAAATATGTACACATG	24156	25705
lib_9	BAP1	CACGGACGTATCATCCACCA	27031	30865
lib_110	OTUD6B	GAAGCAACTCACCGAAGATG	22225	24023
lib_82	OTUB1	GCAGGACCGAATTCAGCAAG	26548	36009
lib_180	USP11	TGATAGGCAGTGGAACACTG	23051	36975
lib_86	OTUB2	CGCCATCCGCAAGACCAAAG	11690	19117
lib_89	OTUD1	CTCCGCCGCACTACTCGGGG	32663	46325
lib_37	EIF3F	CACGCCAACCCCAGTCCCGG	21874	16964
lib_361	USP6	AAAGTACAACTCTCAGTGAG	25400	41620
lib_16	BRCC3	TTTCCTTTGATAGACTGGCC	17682	26294
lib_191	USP14	TCAGCGCAGTATATTACTGC	28932	30925
lib_47	JOSD1	TCTACCATGAGAAACAGCGC	13738	20546
lib_342	USP5	ATGGATGCAGCCCTTAACAA	5393	12967
lib_24	COPS6	TGGGTTGGTATACCACAGGG	8907	12518
lib_327	USP46	TGGCAACATGAACGAACCTG	26314	37120
lib_289	USP37	AATGTGGTGCTTCGACCCAG	21998	29143
lib_235	USP25	GGCACCAAGGCACATAACGG	20783	28201
lib_388	VCPIP1	GTGTAGCACTACGTCCGGGT	33335	46617
lib_182	USP12	CTTGTGATGAACTTCTTAGG	24639	37231
lib_81	OTUB1	CAGACACAGCCTTGAACCTG	15088	21994
lib_173	USP10	AAATAGCTGTAATATCCAGG	7119	6480
lib_121	OTULIN	AAGAGTCCCTTACTCTGCTG	20182	36785
lib_224	USP21	GAGGCAGAGGTCGTAACATG	23588	35059
lib_92	OTUD1	GCTCTTCGCCCCACGGACCG	39026	60602
lib_54	MINDY1	AGTCATCCCTGAAAACCATG	7775	12826
lib_64	MINDY3	TTGGACCAGTATTCAATGTG	34764	51740
lib_340	USP49	GGCGGCGCGAGGTGAAACGG	39641	55036
lib_96	OTUD3	TAATTTAATAGTCCAGAACC	14596	17673
lib_261	USP31	CAAACCTGAATGCAAACCGT	17048	25999
lib_53	MINDY1	AGGTCAAAGACACTGCACTC	12838	24552
lib_44	EIF3H	TTCTTCAAACATGTACTCAA	22114	15668
lib_277	USP34	GTCTTGTATCACACGAACTG	31748	34879
lib_359	USP54	GTGGAGCATTCATCAACACA	24588	30386
lib_46	JOSD1	GGACAGCAATGCCTTCACCC	25028	39620
lib_190	USP14	TACAGGATGCTAATGAATGT	32104	40321
lib_28	CYLD	TGAGACTGAATGGTAAAGAG	19046	27163
lib_35	DESI2	GGTGCTCAACGTGTACGACA	16332	22799
lib_265	USP32	ATTCGTCCATCTCTAAGTGA	15271	28522
lib_93	OTUD3	AGCACTACGACAGTGTTCGG	19922	28404
lib_178	USP11	GGTCTCCATGATGATCAACT	24260	29824
lib_77	MYSM1	ATGGTGTTATCCAAGGTCCA	31273	42335
lib_29	DESI1	CACATCCATAGTTGTGCACA	30956	48346
lib_281	USP35	AGAACTCGGCGAAGACGTCG	25651	35086
lib_145	STAMBPL1	AAGAAGCAAGAGTTAGCCCG	17539	24314
lib_120	OTUD7B	TAGTGTAATTCTGTCCCTAG	13218	24524
lib_109	OTUD6B	AAAGGATTGTGCTCTGACTG	31213	31632
lib_345	USP50	AGGGAGCATTCATATTTGGA	14044	24229
lib_341	USP5	ATCCTGGGTAGGGTCCGTCG	16173	27075
lib_78	MYSM1	CAAGCTCAGAAATTACACTG	12414	15546
lib_331	USP47	CTTGGCTGGACCCATAAGGT	15860	17610
lib_244	USP27X	TAAACCGATCGTAAAGCTGG	14306	24173
lib_188	USP13	GCCAGGACTAAGTTAGGACA	21422	32813
lib_1	ATXN3	CGAGTGTTAGAAGCAAATGA	17302	21525
lib_366	USP7	GGCAACCTTTCAGTTCACTG	9188	17383
lib_2	ATXN3	CTGTCATCCATATTTCCAGA	5882	7996
lib_71	MINDY4B	TGAGAGTCTGTCATCTTCCG	16735	25773
lib_301	USP4	CAGCTGGGACATGTACAATG	27449	38360
lib_94	OTUD3	GCTCTTGGTGATCAATTGGA	20570	31173
lib_257	USP30	AAGAACTGGGGAGTTATAGG	12040	24182
lib_308	USP40	TCGAGCTAATCCAAGATATG	18057	29560
lib_294	USP38	GAAGCCTCAAAGAATATCCG	13362	16784
lib_68	MINDY4	CAGTTCACTAAGCTGACCCA	22533	26545
lib_324	USP45	GGGCTGTTCAGATCCAGTAG	19855	28613
lib_49	JOSD2	AGGATCAGCCCCAGTACCTG	26414	36085
lib_297	USP39	ACTCCCGCTTCACGCGCACA	23493	38960
lib_306	USP40	GAAAACAGCATGGACCACTG	22005	35111
lib_23	COPS6	TGCTGAGCTGACCTACACTC	18609	37961
lib_58	MINDY2	CAGGAGCAAAACATTGAGGA	13626	22361
lib_13	BRCC3	AGTAATGGGGCTGTGCATAG	32904	50720
lib_65	MINDY4	AAGATGCTCAGAGACTACAC	16832	23089
lib_166	UCHL5	GAATTAGATGGATTAAGAGA	7765	9810
lib_226	USP22	CCTCGAACTGCACCATAGGT	8845	10031
lib_19	COPS5	GATGGGTCTGATGCTAGGAA	11345	21417
lib_230	USP24	GTTTAATCCTACCTGTACCA	12876	18714
lib_240	USP26	GGACAGAGTTCATCAAAACG	18266	26083
lib_376	USP9X	TCATGGCGATAAAACACATG	19532	23571
lib_210	USP19	CAGATACAGACTGTGTGGTG	23293	31009
lib_141	STAMBP	AAGGCCAGCTAAGCCACCTG	23213	29663
lib_360	USP54	TTTGGGATATGACGCCAGGA	21550	26391
lib_32	DESI1	TGTTACAATTGTGTTCAAAG	9352	11023
lib_208	USP18	TCAGGTGTTCGTAATGAATG	26741	38285
lib_367	USP7	GGCAGTAGAACAGCTCGATG	7926	17922
lib_270	USP32P2	TGAGCTGAGGGCATATGCGG	11504	16566
lib_192	USP14	TCATGTAACAAGTGTTACCA	27965	34850
lib_207	USP18	GATTTGCGTTGACTGTGCCA	25240	39668
lib_157	UCHL1	AATCGGACTTATTCACGCAG	10027	19297
lib_57	MINDY2	ACCTTGTACTGCCCTCTCAG	23432	39005
lib_262	USP31	GACGGCCCTATGGACTCGGG	27895	36375
lib_214	USP2	CATTGGCCGCTACACGCTGT	35761	47634
lib_317	USP44	ATCACTGCACAACTCGTAGT	23747	37809
lib_146	STAMBPL1	CCAGACCTAAAGTAACGTCG	18306	25803
lib_122	OTULIN	ACCACGGACTCGCCGTATGG	29974	42788
lib_371	USP8	TGAAGTCCGGAAAAAACTTG	7797	13788
lib_112	OTUD6B	TGCTTGAGAATCAGCCACCT	32052	37262
lib_239	USP26	GAAGCCTAAAAGTGAATTTG	16234	21995
lib_362	USP6	CCAACGGACCTGGATATAGG	16954	26756
lib_156	TNFAIP3	TGAGAGACTCCAGTTGCCAG	20502	21157
lib_158	UCHL1	ACAGGCAGCCCATGATGCCG	30931	42513
lib_50	JOSD2	CTGCCGTTCGTGGTACACGG	25683	28733
lib_4	ATXN3	TCAACAGTCCAGAGTATCAG	19362	29795
lib_169	USP1	GAAGTTAAACCCATAAACAA	6806	8383
lib_212	USP19	GAGGAATGACTCTTTCATCG	12063	20151
lib_172	USP1	TTTACTCCAGATTTAAAACC	9676	10356
lib_357	USP54	AAGGTTTACCTAAAGCACCA	6735	10633
lib_222	USP21	AGGACCGGGCGGATATCATG	27032	36175
lib_291	USP37	AGGGTTGCTAGAAAATCGGT	12741	21234
lib_75	MPND	AGTCTGACCTGGCCAAGTCG	26209	30834
lib_254	USP3	CCCCAAATTCCGAAGGCCTG	12130	17956
lib_59	MINDY2	GAGGGTCTACTAACCACCCA	18922	30969
lib_251	USP29	TACATTTAGTAGGCTCTCCA	19448	24067
lib_62	MINDY3	CCATATACAGGATCTATCAA	13223	14805
lib_259	USP30	TAAATCAGTACATACCCATG	19970	27248
lib_8	ATXN3L	TGGAACATCAGACCAAGATG	18959	27239
lib_171	USP1	TGGTATTAACAGCATAGAGA	10614	9971
lib_27	CYLD	TATGGGGTAATCCGTTGGAT	23593	25579
lib_245	USP28	AAAATGTTGGCAATACATGT	14643	20971
lib_228	USP22	TGGGGCTCTGCATCTCACAG	13688	18274
lib_349	USP51	CACAGACCAGACACAAGCTG	15403	20666
lib_295	USP38	GCTGATTATGAGCTGTCCGT	32502	43650
lib_209	USP19	AAGATACCTCCGCCAAACGC	14126	22723
lib_198	USP16	CCTTGCCAAATAACCGTGAA	29275	44436
lib_303	USP4	GTGATAGCACTAGCACCTGT	18919	16900
lib_242	USP27X	CGGGACTCGGCATCTCACAT	35308	52125
lib_70	MINDY4B	CTGCTACAACCAAATGCTGG	11234	19263
lib_195	USP15	CCAAGTTACTTAGGCCACAG	40704	52725
lib_18	COPS5	CCAACAAGAACAATATCCGC	5307	7778
lib_220	USP20	GTCGACCTACCAATTGGACA	13643	21682
lib_300	USP39	GAACATCAAACGTCCTCCAG	7698	8664
lib_325	USP46	CTTTGATAACTACATGCAGC	15983	32372
lib_299	USP39	AGGCGTGAGACTTCAAACCC	1477	3401
lib_320	USP44	TTGTTGGGCGTAACCACGAA	42846	50470
lib_354	USP53	AGCAGTAAAAGCCGGAACCG	18023	26447
lib_10	BAP1	GAACCGTCAGACAGTACTAG	11832	15312
lib_227	USP22	GCCATTGATCTGATGTACGG	23296	33429
lib_282	USP35	CATCCATGAGCTCCAATGGG	15983	24614
lib_98	OTUD4	TCTTCAATACAGGAATGGGT	8053	9888
lib_45	JOSD1	CTTCTTGTGAGGTGTCACCA	39439	53234
lib_52	JOSD2	TCACCTCTTGCAGATCTCAT	19753	26094
lib_314	USP43	CACACCACTGACCTGTACAG	13724	18262
lib_174	USP10	ACAACCGAGAATAAATTCAG	7714	6561
lib_69	MINDY4B	ATCGTAGATGAATTTCTCAG	7868	11958
lib_266	USP32	CTGTAGTATTCACGTAACTG	9995	17619
lib_79	MYSM1	GAGATGTTAATTGTATTGGA	25453	26043
lib_273	USP33	AACAGTCGACTTAAACAACC	12969	16434
lib_114	OTUD7A	CAGAAAAGCGGCTTTCCCGG	7758	8020
lib_276	USP33	TCATCAAATACGGCAACCAG	21302	28603
lib_298	USP39	ACTGCCTGAAGCATCTCATG	3458	3353
lib_99	OTUD4	TGAAGAATATTTAAAGCGTT	18203	28596
lib_382	USPL1	CCTAATGTGCATCTAAGCTG	12760	21803
lib_304	USP4	TCAACAGAGACAACCCTCTG	20872	20605
lib_307	USP40	GCTTGAGATTAATCCGGAGA	10838	18028
lib_380	USP9Y	TGGTACAGACCCCATAACAC	22512	30817
lib_101	OTUD5	CCATTCGTGTTAGCTACCAT	7810	24620
lib_332	USP47	TGATCGAATGACATTTCCCG	6559	7865
lib_56	MINDY1	GTCAAGTGGATCCCTTGGAA	5547	12878
lib_258	USP30	AGGTGTTCCCTAAATTAACA	10543	14233
lib_268	USP32	GGAAAGAATGCTCCACGTGG	6266	5053
lib_247	USP28	CTGAAGAGGATACTGGCCGA	16270	24213
lib_248	USP28	TGCTCCCTTTAATAGATCCA	16377	24785
lib_123	OTULIN	ATTGCTTATACATGAAAGAG	8225	16842
lib_252	USP29	TGGTTCAACGGGTAGAACCA	17913	30115
lib_232	USP24	TCTCCAACTAGTATTATGAG	20969	28298
lib_117	OTUD7B	AAGCGTTGAAAAGGCGCTGG	18032	23320
lib_100	OTUD4	TTACCTGTACATAAGAGAAA	2374	5083
lib_199	USP16	GTGTTACGTATGTGATAATG	24933	40976
lib_140	PSMD7	TACAGAAGCGTACATTTCAG	12536	14811
lib_384	USPL1	GTCCTGTGAAAGAGTACGAG	11171	18389
lib_97	OTUD4	GAACAGAGAGAAATTTGAAG	5384	8807
lib_130	PRPF8	GGACGGGCCTTACATCACAG	1364	2662
lib_312	USP42	TCTCATTTATAGGCTAGCAA	15116	25077
lib_296	USP38	TCTCTATGAACCTATTCTGG	16134	21197
lib_83	OTUB1	GTAGACCACAAGGTAGTCGG	15544	23604
lib_290	USP37	ACTCCAAATTAGTAATAACA	8152	7863
lib_322	USP45	AGATTAATTATAATACAATG	3433	6580
lib_104	OTUD5	GGTTGTGCGAAAGCATTGCA	5006	19757
lib_348	USP50	GTGAGAAAGTATTCCACCAG	11670	14609
lib_255	USP3	CTACACTTGGAACTTCAGGG	6082	6964
lib_95	OTUD3	GTGACCTACCTGCCACAAAG	13291	19543
lib_186	USP13	CTGGAGCATTACAGAGACAT	23260	33060
lib_356	USP53	TTTGCATAAAACAAAAGTAG	6262	9791
lib_221	USP21	AAGACAGCTCGGAATCGAGT	12368	21508
lib_346	USP50	ATGATCTTCTCCGGGAGTAG	9921	16420
lib_137	PSMD7	CAGAGATATCAAAGACACGA	684	1701
lib_102	OTUD5	CGGCGCAGGCTACAACAGTG	2571	14472
lib_124	OTULIN	TGAACTATTCACAAATGAGG	4239	9149
lib_143	STAMBP	CCAGAGCGGAAGTACCGACG	16587	23635
lib_103	OTUD5	GAATGCCATAAAAACATCGG	799	2721
lib_134	PSMD14	AGCCTTGTCGGAGAGAGCTG	1563	2115
lib_22	COPS6	GGTTCAACTTCAGAAAGAGG	3304	4599
lib_138	PSMD7	CATCAATGATGACCAATACC	1242	764
lib_383	USPL1	GATGCTACTGGTCTTATACA	3542	5863
lib_129	PRPF8	GACGGGTGCGACCAGAGCGT	729	4034
lib_133	PSMD14	AAACACATCAATCACTCTGA	1327	4303
lib_370	USP8	GTATTTCATATATAGTACAT	720	1123
lib_372	USP8	TTGTATACTGGGGATAACAA	906	2019
lib_132	PRPF8	TCCAGGTCGACACTCAAAGG	1334	4202
lib_131	PRPF8	GGGGTGTAGAACACAACCGG	579	1756
