# Supplementary material for: A Ubiquitin‐Dependent Switch on MEF2D Senses Pro‐Metastatic Niche Signals to Facilitate Intrahepatic Metastasis of Liver Cancer
Source: Adv Sci (Weinh). 2023 Oct 12;10(35):2305550. doi: 10.1002/advs.202305550 (PMC10724427; doi:10.1002/advs.202305550)
Supplement: Supplementary file 4 — Supporting Table 3 [file ADVS-10-2305550-s003.xlsx]

## Sheet: Antibodies Used in This Study
Protein target	Assay	Company and product code
Primary antibodies
MEF2D	WB/Flow cytometry/ChIP/Co-IP	BD Biosciences #610774
MEF2D	Immunohistochemistry	Sigma #HPA004807
GAPDH	WB	Cell Signaling Technology #5174
α-Tubulin	WB	Cell Signaling Technology #2125
β-Actin	WB	Cell Signaling Technology #4970
Vinculin	WB	Proteintech #66305-1-Ig
E-Cadherin	WB/Immunofluorescence	Cell Signaling Technology #3195
k14	Immunofluorescence	Proteintech #60320-1-Ig
CD31	Immunofluorescence	Invitrogen #12-0311-83
Pan-keratin	Immunofluorescence	Proteintech #26411
Vimentin	WB/Immunofluorescence	Cell Signaling Technology #5741
N-Cadherin	WB	Cell Signaling Technology #13116
Snail	WB	Abcam #ab135708
Slug	WB	Cell Signaling Technology #9585
Twist	WB	Abcam #ab49294
Paxillin	Immunofluorescence	Proteintech #10029-1-Ig
ITGB1	WB/Immunohistochemistry	Cell Signaling Technology #9699
ITGB1	Block	Biolegend #921304
ITGB4	WB/Immunohistochemistry/Immunofluorescence/Block	R&D #mab4060
Normal mouse IgG	CHIP/Co-IP	Millipore #12-371B
H3K18ac	CHIP	Cell Signaling Technology #9675
H3K27ac	CHIP	Cell Signaling Technology #8173
H4K8ac	CHIP	Abcam #ab45166
H4K16ac	CHIP	Cell Signaling Technology #13534
H3K4me3	CHIP	Cell Signaling Technology #9751
H3K9me2	CHIP	Cell Signaling Technology #4658
H3K27me3	CHIP	Cell Signaling Technology #9733
Pol II	CHIP	Millipore #05-6236
pFAK(397)	WB/Immunohistochemistry	Abclone #ap0302
pFAK(925)	WB	Affinit #af3400
FAK	WB	Proteintech #12636-1-AP
pSRC	WB	Cell Signaling Technology #6943
SRC	WB	Cell Signaling Technology #2123
Ly-6G	Immunofluorescence	Cell Signaling Technology #68590
F4/80	Immunofluorescence	Cell Signaling Technology #30325
CD3	Immunofluorescence	Cell Signaling Technology # 78588
NKRP1C	Immunofluorescence	Abcam #ab289542
CD31	Immunofluorescence	proteintech #11265-1-AP
H3cit	WB/Immunofluorescence	Abcam #ab5103
MPO	Immunofluorescence	R&D #af3667
ILK	WB/Co-IP	Cell Signaling Technology #3856
α-Parvin	WB	Proteintech #55268-1-AP
β-Parvin	WB	Proteintech #14463-1-AP
PINCH	WB	Proteintech #20772-1-AP
CCDC25	WB	Proteintech #21209-1-AP
Ubiquitin	WB	Cell Signaling Technology #3936
MDM2	WB/Co-IP	Cell Signaling Technology #86934
pMDM2	WB	Cell Signaling Technology #3521
STUB1	WB	Cell Signaling Technology #2080
SKP2	WB	Cell Signaling Technology #2652
Lamin B1	WB	Cell Signaling Technology #13435
GST-tag	WB/Co-IP	Cell Signaling Technology #2624
His-tag	WB/Co-IP	Cell Signaling Technology #2366
Myc-tag	WB/Co-IP	Cell Signaling Technology #2276
Flag-tag	WB/Co-IP	Cell Signaling Technology #14793
HA-tag	WB/Co-IP	MBL #m180-3
Phospho-thr	WB/Co-IP	Cell Signaling Technology #9386
Phospho-tyr	WB/Co-IP	Cell Signaling Technology #9411
Acetyl-lysine	WB/Co-IP	Cell Signaling Technology #9441
Mono-Methyl Arg	WB/Co-IP	Cell Signaling Technology #8711
USP14	WB/Co-IP	Cell Signaling Technology #11931
Secondary antibodies
Goat anti-rabbit IgG	WB	Zhongshan Goldenbridge #ZB-2301
Goat anti-mouse IgG	WB	Zhongshan Goldenbridge #ZB-2305
Alexa Fluor 647 goat anti-mouse IgG	Immunofluorescence	Abcam #ab150199
Alexa Fluor 594 goat anti-mouse IgG	Immunofluorescence	Zhongshan Goldenbridge #ZF-0513
Alexa Fluor 594 goat anti-rabbit IgG	Immunofluorescence	Bioss #BS-0293P-AF594
Alexa Fluor 488 goat anti-rabbit IgG	Immunofluorescence	Abcam #ab150165
Alexa Fluor 647 donkey anti-goat IgG	Immunofluorescence	Abcam #ab160131
Alexa Fluor 488 donkey anti-rabbit IgG	Immunofluorescence	Abcam #ab150073
