# Supplementary material for: A Ubiquitin‐Dependent Switch on MEF2D Senses Pro‐Metastatic Niche Signals to Facilitate Intrahepatic Metastasis of Liver Cancer
Source: Adv Sci (Weinh). 2023 Oct 12;10(35):2305550. doi: 10.1002/advs.202305550 (PMC10724427; doi:10.1002/advs.202305550)
Supplement: Supplementary file 5 — Supporting Table 4 [file ADVS-10-2305550-s005.xlsx]

## Sheet: sequences
Gene	Species	Sequence（5'-3'）
The cDNA target sequences of sh-/si-RNAs
shMEF2D-CDS	Human	GCGAGATCGCACTCATCATCT
shMEF2D-UTR	Human	GTCCTGTTGACGGTTACATTT
shILK	Human	TCCCACGACATGCACTCAATA
shMDM2-1	Human	CTTTGGTAGTGGAATAGTGAA
shMDM2-2	Human	GATTCCAGAGAGTCATGTGTT
shSTUB1-1	Human	GAAGAGGAAGAAGCGAGACAT
shSTUB1-2	Human	CGCGAAGAAGAAGCGCTGGAA
shSKP2-1	Human	GATAGTGTCATGCTAAAGAAT
shSKP2-2	Human	CCACGATCATTTATGGACCAA
shUSP14-1	Human	CGCAGAGTTGAAATAATGGAA
shUSP14-2	Human	GCAGCCAAATACAAGTGACAA
siCCDC25-1	Human	GCAGGAAAGTACGCCCAAGAT
siCCDC25-2	Human	CAGGATGGCAATGATTCAGATTT
The putative or mutated MEF2D binding sequences
P(WT)(ITGB1)		3’-TGGGGCCAAAAACCACGTGG-5’
P(MU)(ITGB1)		3’-TGGGAAGCGCGGCCTCGTGG-5’
E1(WT)(ITGB1)		3’-GGGCTATTACTATGTAAAGTAA-5’
E1(M1)(ITGB1)		3’-GGAAGCGCGGCCTCAAGCGCAA-5’
E1(WT)(ITGB1)		3’-GGTTGCTGATAAGAGCCTTC-5’
E1(M2)(ITGB1)		3’-GGTTAAGCGCGGCCTCCTTC-5’
E1(WT)(ITGB1)		3’-AAAAACTAAAGCCAGTGGAC-5’
E1(M3)(ITGB1)		3’-AAAAAAGCGCGGCCTCGGAC-5’
E1(WT)(ITGB1)		3’-GAATGCTCTCTATAGCACTA-5’
E1(M4)(ITGB1)		3’-GAATGAGGCCGCGCTTACTA-5’
E1(WT)(ITGB1)		3’-TTGTGTCATTACTGACGGGCT-5’
E1(M5)(ITGB1)		3’-TTGTGAGGCCGCGCTTGGGCT-5’
E1(WT)(ITGB1)		3’-CGTTGTTATTTTCTCTGTTG-5’
E1(M6)(ITGB1)		3’-CGTTGAGGCCGCGCTTGTTG-5
E(WT)(ITGB4)		3’-CTAAGCAAACATTAACCCAG-5’
E(M1)(ITGB4)		3’-CTAAGAGGCCGCGCTTCCAG-5’
E(WT)(ITGB4)		3’-AATCTTAACAAATAGCGCAT-5’
E(M2)(ITGB4)		3’-AATCGAGGCCGCGCTTGCAT-5
Primers sequences used for qRT-PCR
MEF2D	Human	Forward: CCAGCGAATCACCGACGAG Reverse: GCAGTCACATAGCACGCTC
ITGA1	Human	Forward:GCTCCTCACTGTTGTTCTACG Reverse:CGGGCCGCTGAAAGTCATT
ITGA2	Human	Forward:CCTACAATGTTGGTCTCCCAGA Reverse:AGTAACCAGTTGCCTTTTGGATT
ITGA3	Human	Forward:TCAACCTGGATACCCGATTCC Reverse:GCTCTGTCTGCCGATGGAG
ITGA5	Human	Forward:GGCTTCAACTTAGACGCGGAG Reverse:TGGCTGGTATTAGCCTTGGGT
ITGAV	Human	Forward:ATCTGTGAGGTCGAAACAGGA Reverse:TGGAGCATACTCAACAGTCTTTG
ITGB3	Human	Forward:GTGACCTGAAGGAGAATCTGC Reverse:CCGGAGTGCAATCCTCTGG
FN1	Human	Forward:CGGTGGCTGTCAGTCAAAG Reverse:AAACCTCGGCTTCCTCCATAA
ITGB1	Human	Forward:CCTACTTCTGCACGATGTGATG Reverse:CCTTTGCTACGGTTGGTTACATT
ITGB4	Human	Forward:GCAGCTTCCAAATCACAGAGG Reverse:CCAGATCATCGGACATGGAGTT
GAPDH	Human	Forward:GGAGCGAGATCCCTCCAAAAT Reverse:GGCTGTTGTCATACTTCTCATGG
Primer sequences used for ChIP
MEF2D/ITGB1 promoter	Human	Forward:CCTGGCTTAGCCAGTTCCCTTC Reverse:CTACCCTGCAGGGCTCCATG
MEF2D/ITGB1 enhancer1	Human	Forward:GTGAAAACGGTTGAGTGG Reverse:CCTTAACACTCAAGACGTTG
MEF2D/ITGB1 enhancer2	Human	Forward:CTACTCAAACATCGACTTCTTTC Reverse:CGTTTCTGCCTTCGTTATC
MEF2D/ITGB1 distant region	Human	Forward:TCTGTTTTGAGTTGATGTTTA Reverse:AAGGGTGCCAAGACATTTTAGT
MEF2D/ITGB4 promoter	Human	Forward:CTGACCTCTCCAGGGTATC Reverse:CAGCCTCCAACCCCTAAC
MEF2D/ITGB4 enhancer	Human	Forward:CACCTTGTCTACTAAGCAAAC Reverse:GCAGTCCTGCTTTGGATC
MEF2D/ITGB4 distant region	Human	Forward:ACCACCTGTGACCATCCTT Reverse:AGCCCCTTGTAAACTGAG
Gene/strand-specific PCR primer sequences
MEF2D(WT)	Human	Forward:ATGCGCACCAACGCCGACATC Reverse:CTTTAATGTCCAGGTATC
ITGB1	Human	Forward:ATGAATTTACAACCAATTTTC Reverse:TTTTCCCTCATACTTCGG
ITGB4	Human	Forward:ATGGCAGGGCCACGCCCCAG Reverse:AGTTTGGAAGAACTGTTGGTCCATG
MDM2(WT)	Human	Forward:ATGGTGAGGAGCAGGCAAATG Reverse:GGGGAAATAAGTTAGCAC
STUB1	Human	Forward:ATGAAGGGCAAGGAGGAG Reverse:TCAGTAGTCCTCCACCCAG
EIF3H	Human	Forward:ATGGCGTCCCGCAAGGAAG Reverse:GTTGTTGTATTCTTGAAGAGCCTG
USP36	Human	Forward:ATGCCAATAGTGGATAAGTTGAAGGAG Reverse:GCGGCGATAGCTGAGGCTG
EIF3F	Human	Forward:ACTGTGGACACAAGTCTCCAGAAC Reverse:CAGGTTTACAAGTTTTTCATTGAGTG
ZRANB1	Human	Forward:ATGTCAGAACGTGGAATTAAG Reverse:TTCATCTTCATCATCCTCATCTTC
USP10	Human	Forward:ATGCCCTGGTTGCCCTCTCCTG Reverse:CAGCAGGTCCACTCGGCGGTAATAC
USP34	Human	Forward:ATGTGCGAGAACTGCGCAG Reverse:AGAAGCAGCTTGGTTTCCTTTG
MPND	Human	Forward:TGGCAGCTCCGGAGCCGCTG Reverse:GCTCCCCTGCTTGAGGAC
USP9X	Human	Forward:ATGACAGCCACGACTCGTG Reverse:TCATTGATCCTTGGTTTG
USP14	Human	Forward:ATGCCGCTCTACTCCGTTAC Reverse:CTGTTCACTTTCCTCTTCCATTAT
ITGB1 promoter	Human	Forward:AGCTCACTGTCCACCCAT Reverse:CTGCTGTTCCGCGACTCC
ITGB1 promoter truncated	Human	Forward:GATCTCCCGGGCTCGAAAC Reverse:CTGCTGTTCCGCGACTCC
ITGB1 promoter mutation	Human	Forward:gcgcttCCCATGGAGCCCTGCAGG Reverse:ggcctcGTGGTCCTTCTGGAAGGGAAC
ITGB1 enhancer1	Human	Forward:AATGTTTTCCTGTCTTCTATATTGC Reverse:TTTTAACTCCTTTCCTTTAAAATACC
ITGB1 enhancer1 bs1m	Human	Forward:gccgcgcttCCAGTAGAATGTGAAGGC Reverse:ctcaagcgcAAAGCCACTCAACCGTTTTC
ITGB1 enhancer1 bs2m	Human	Forward:gcgcttAACCAGCTCTCAACCGTC Reverse:ggcctcCTTCACATTCTACTGGGC
ITGB1 enhancer1 bs3m	Human	Forward:gcgcttTTTTTCTCTTAGCTTTTACTCTTTTGC Reverse:ggcctcGGACTGACTGAGCCAGGA
ITGB1 enhancer1 bs4m	Human	Forward:gcgcttATTCTTAGAAGGCTCCAAC Reverse:ggcctcACTAACCCCTATAAAACAG
ITGB1 enhancer1 bs5m	Human	Forward:gcgcttACAACAGAGAAAATAACAACGTCTTGAG Reverse:ggcctcGGGCTGGTTGGAGCCTTC
ITGB1 enhancer1 bs6m	Human	Forward:gcgcttAACGTCTTGAGTGTTAAG Reverse:ggcctcGTTGTGTCATTACTGACG
ITGB4 promoter	Human	Forward:ATTTGGGAATCCAGTGTAAG Reverse:GACCGGCTGCATTCCTTC
ITGB4 enhancer	Human	Forward:CTGTCTCAGTGTATTTGCAGTC Reverse:CAGGAGAAACAGAATTCAGGGTTC
ITGB4 enhancer bs1m	Human	Forward:gcgcttCCAGCATGGGGAGAGGAG Reverse:ggcctcTTAGTAGACAAGGTGCTTTGATC
ITGB4 enhancer bs2m	Human	Forward:gcgcttGCATTGTCCCAGCGATCC Reverse:ggcctcGATTCTGTCTGCGCTCTTC
MEF2D(1–521)	Human	Forward:ATGCGCACCAACGCCGACATC Reverse:CTTTAATGTCCAGGTATC
MEF2D(1–339)	Human	Forward:ATGCGCACCAACGCCGACATC Reverse:GGAGGAGAGCTCTGCACTGG
MEF2D(1–209)	Human	Forward:ATGCGCACCAACGCCGACATC Reverse:GTCACCCCCCAGCATGGCCC
MEF2D(1–57)	Human	Forward:ATGCGCACCAACGCCGACATC Reverse:GTACTGGAACAGCTTGTTGG
MEF2D(86–521)	Human	Forward:AAGGGCTTCAACGGCTGC Reverse:CTTTAATGTCCAGGTATC
MDM2(1-497)	Human	Forward:ATGGTGAGGAGCAGGCAAATG Reverse:GGGGAAATAAGTTAGCAC
MDM2(1-410)	Human	Forward:ATGGTGAGGAGCAGGCAAATG Reverse:AATAATGCTACTAGAAGTTG
MDM2(1-227)	Human	Forward:ATGGTGAGGAGCAGGCAAATG Reverse:ATTCGATGGCGTCCCTGTAG
MDM2(117-497)	Human	Forward:AATCAGCAGGAATCATCG Reverse:GGGGAAATAAGTTAGCAC
MDM2(229-497)	Human	Forward:GATCTTGATGCTGGTGTAAG Reverse:GGGGAAATAAGTTAGCAC
MDM2(411-497)	Human	Forward:TATAGCAGCCAAGAAGATGTG Reverse:GGGGAAATAAGTTAGCAC
CRISPR gRNA sequences
MEF2D sgRNA1	Human	CACCAACGCCGACATCATCG
MEF2D sgRNA2	Human	CAAGTACCGACGCGCCAGCG
MEF2D sgRNA3	Human	GACGGGCTCTTCCGGCGCTA
Mef2d sgRNA1	Mouse	AGCGGAAGTTTGGACTGATG
Mef2d sgRNA2	Mouse	GATGGGCTCTTCAGGCGCTA
Mef2d sgRNA3	Mouse	GCCCCGTTGGTGAGTGTAGC
ITGB1 sgRNA1	Human	TGCTGTGTGTTTGCTCAAAC
ITGB1 sgRNA2	Human	ATCTCCAGCAAAGTGAAACC
ITGB1 sgRNA3	Human	CACACATTTACCTTGTAAAC
ITGB4 sgRNA1	Human	CAACTCCATGTCCGATGATC
ITGB4 sgRNA2	Human	CTACTCCTATAGCTACTACG
ITGB4 sgRNA3	Human	CGAGTCAGCCTTCCACTATG
dub screen grna sequences
ATXN3 sgRNA1	Human	CGAGTGTTAGAAGCAAATGA
ATXN3 sgRNA2	Human	CTGTCATCCATATTTCCAGA
ATXN3 sgRNA3	Human	TATGCAATTATAAGGAACAC
ATXN3 sgRNA4	Human	TCAACAGTCCAGAGTATCAG
ATXN3L sgRNA1	Human	ATCGAGCCAAGAAATTTGCA
ATXN3L sgRNA2	Human	CTTCGACACTGATGATCTGC
ATXN3L sgRNA3	Human	TCAGAAAACATGGATGATAC
ATXN3L sgRNA4	Human	TGGAACATCAGACCAAGATG
BAP1 sgRNA1	Human	CACGGACGTATCATCCACCA
BAP1 sgRNA2	Human	GAACCGTCAGACAGTACTAG
BAP1 sgRNA3	Human	GTCCATCAAGACTAGCAGCG
BAP1 sgRNA4	Human	TCTACCCCATTGACCATGGT
BRCC3 sgRNA1	Human	AGTAATGGGGCTGTGCATAG
BRCC3 sgRNA2	Human	GAGCGTGGTTGAGACAAACG
BRCC3 sgRNA3	Human	GCTCTGGAGAAATTTCTACT
BRCC3 sgRNA4	Human	TTTCCTTTGATAGACTGGCC
COPS5 sgRNA1	Human	AGCAGCCTGAGCATTTACTC
COPS5 sgRNA2	Human	CCAACAAGAACAATATCCGC
COPS5 sgRNA3	Human	GATGGGTCTGATGCTAGGAA
COPS5 sgRNA4	Human	GGGTGGTATCATAGCCACCC
COPS6 sgRNA1	Human	CAAGGAATATTATTACACCA
COPS6 sgRNA2	Human	GGTTCAACTTCAGAAAGAGG
COPS6 sgRNA3	Human	TGCTGAGCTGACCTACACTC
COPS6 sgRNA4	Human	TGGGTTGGTATACCACAGGG
CYLD sgRNA1	Human	AAAGGCCTCCAAATAGACGT
CYLD sgRNA2	Human	ATATTCAAGATCGTTCTGTG
CYLD sgRNA3	Human	TATGGGGTAATCCGTTGGAT
CYLD sgRNA4	Human	TGAGACTGAATGGTAAAGAG
DESI1 sgRNA1	Human	CACATCCATAGTTGTGCACA
DESI1 sgRNA2	Human	CAGACTCTGTGGTTGATGTG
DESI1 sgRNA3	Human	TACGTGTACGACCTGTCCAA
DESI1 sgRNA4	Human	TGTTACAATTGTGTTCAAAG
DESI2 sgRNA1	Human	GCAAGTCGATTGATCCAGCG
DESI2 sgRNA2	Human	GGAATTGAAGTCTATGGCAG
DESI2 sgRNA3	Human	GGTGCTCAACGTGTACGACA
DESI2 sgRNA4	Human	TAGTTCAGAAGCATTTCCTG
EIF3F sgRNA1	Human	CACGCCAACCCCAGTCCCGG
EIF3F sgRNA2	Human	CCACGAGTACTACAGCCGAG
EIF3F sgRNA3	Human	GGACTCCCATTAAAGTGCTG
EIF3F sgRNA4	Human	TGTCGACAAACACTCAGTGG
EIF3H sgRNA1	Human	CTATGGCTCATTCGTTACCC
EIF3H sgRNA2	Human	GAAGATGATCAATGTTTACA
EIF3H sgRNA3	Human	TCTGATCAATGTCCTAATGT
EIF3H sgRNA4	Human	TTCTTCAAACATGTACTCAA
JOSD1 sgRNA1	Human	CTTCTTGTGAGGTGTCACCA
JOSD1 sgRNA2	Human	GGACAGCAATGCCTTCACCC
JOSD1 sgRNA3	Human	TCTACCATGAGAAACAGCGC
JOSD1 sgRNA4	Human	TGAAGCCCATGACGTTAGTG
JOSD2 sgRNA1	Human	AGGATCAGCCCCAGTACCTG
JOSD2 sgRNA2	Human	CTGCCGTTCGTGGTACACGG
JOSD2 sgRNA3	Human	GCTGCGATGAGGGTTCAGCC
JOSD2 sgRNA4	Human	TCACCTCTTGCAGATCTCAT
MINDY1 sgRNA1	Human	AGGTCAAAGACACTGCACTC
MINDY1 sgRNA2	Human	AGTCATCCCTGAAAACCATG
MINDY1 sgRNA3	Human	CTGTCAGCTCACACAGTCCG
MINDY1 sgRNA4	Human	GTCAAGTGGATCCCTTGGAA
MINDY2 sgRNA1	Human	ACCTTGTACTGCCCTCTCAG
MINDY2 sgRNA2	Human	CAGGAGCAAAACATTGAGGA
MINDY2 sgRNA3	Human	GAGGGTCTACTAACCACCCA
MINDY2 sgRNA4	Human	TAGCTGCGAGTTCAATAGTG
MINDY3 sgRNA1	Human	CCAGGGTACCTTGCGTCCAG
MINDY3 sgRNA2	Human	CCATATACAGGATCTATCAA
MINDY3 sgRNA3	Human	GCTGTTTCTAATGTATGGGA
MINDY3 sgRNA4	Human	TTGGACCAGTATTCAATGTG
MINDY4 sgRNA1	Human	AAGATGCTCAGAGACTACAC
MINDY4 sgRNA2	Human	AAGTCTGGTCTGATTGTGCG
MINDY4 sgRNA3	Human	ATACGGCATAGTGCAGAACA
MINDY4 sgRNA4	Human	CAGTTCACTAAGCTGACCCA
MINDY4B sgRNA1	Human	ATCGTAGATGAATTTCTCAG
MINDY4B sgRNA2	Human	CTGCTACAACCAAATGCTGG
MINDY4B sgRNA3	Human	TGAGAGTCTGTCATCTTCCG
MINDY4B sgRNA4	Human	TGGTTGTAGCAGCTGAGTGG
MPND sgRNA1	Human	ACAAGAGTCGGAGACCACTG
MPND sgRNA2	Human	AGCCAGACGGAAGGATCATG
MPND sgRNA3	Human	AGTCTGACCTGGCCAAGTCG
MPND sgRNA4	Human	CTGACACGGAGTGAGGTCGT
MYSM1 sgRNA1	Human	ATGGTGTTATCCAAGGTCCA
MYSM1 sgRNA2	Human	CAAGCTCAGAAATTACACTG
MYSM1 sgRNA3	Human	GAGATGTTAATTGTATTGGA
MYSM1 sgRNA4	Human	TGGCGCCCCTCAAAAAACTC
OTUB1 sgRNA1	Human	CAGACACAGCCTTGAACCTG
OTUB1 sgRNA2	Human	GCAGGACCGAATTCAGCAAG
OTUB1 sgRNA3	Human	GTAGACCACAAGGTAGTCGG
OTUB1 sgRNA4	Human	TAGGCCAGACAGTTAACACC
OTUB2 sgRNA1	Human	AGTGCCGGAAGAAGTCTGCT
OTUB2 sgRNA2	Human	CGCCATCCGCAAGACCAAAG
OTUB2 sgRNA3	Human	GATTTACCGGAGGAAAATCG
OTUB2 sgRNA4	Human	GTTCAACGACCAGAGTGCCT
OTUD1 sgRNA1	Human	CTCCGCCGCACTACTCGGGG
OTUD1 sgRNA2	Human	GCGGTGGACGTGTAGTGCGG
OTUD1 sgRNA3	Human	GCTCAGTCGGAAGTTCCGAT
OTUD1 sgRNA4	Human	GCTCTTCGCCCCACGGACCG
OTUD3 sgRNA1	Human	AGCACTACGACAGTGTTCGG
OTUD3 sgRNA2	Human	GCTCTTGGTGATCAATTGGA
OTUD3 sgRNA3	Human	GTGACCTACCTGCCACAAAG
OTUD3 sgRNA4	Human	TAATTTAATAGTCCAGAACC
OTUD4 sgRNA1	Human	GAACAGAGAGAAATTTGAAG
OTUD4 sgRNA2	Human	TCTTCAATACAGGAATGGGT
OTUD4 sgRNA3	Human	TGAAGAATATTTAAAGCGTT
OTUD4 sgRNA4	Human	TTACCTGTACATAAGAGAAA
OTUD5 sgRNA1	Human	CCATTCGTGTTAGCTACCAT
OTUD5 sgRNA2	Human	CGGCGCAGGCTACAACAGTG
OTUD5 sgRNA3	Human	GAATGCCATAAAAACATCGG
OTUD5 sgRNA4	Human	GGTTGTGCGAAAGCATTGCA
OTUD6A sgRNA1	Human	ATGAAAGCGATCCCGGCCGA
OTUD6A sgRNA2	Human	CCAAGACGTGGCCCGCATGG
OTUD6A sgRNA3	Human	GGCCGGCTTCAAGCGCGAGG
OTUD6A sgRNA4	Human	TGCGCCGCCACCAACGCGAG
OTUD6B sgRNA1	Human	AAAGGATTGTGCTCTGACTG
OTUD6B sgRNA2	Human	GAAGCAACTCACCGAAGATG
OTUD6B sgRNA3	Human	GCGCTAGAAGAAACCTGCAC
OTUD6B sgRNA4	Human	TGCTTGAGAATCAGCCACCT
OTUD7A sgRNA1	Human	AATTGCTGCACACCGAATCG
OTUD7A sgRNA2	Human	CAGAAAAGCGGCTTTCCCGG
OTUD7A sgRNA3	Human	TATGGGCTAGGACAAAAACG
OTUD7A sgRNA4	Human	TCTCTGTTCCATGGACACAA
OTUD7B sgRNA1	Human	AAGCGTTGAAAAGGCGCTGG
OTUD7B sgRNA2	Human	GGACACGAGTGCAGAAAAGT
OTUD7B sgRNA3	Human	TAGGAGGCCCATAGTCGTCG
OTUD7B sgRNA4	Human	TAGTGTAATTCTGTCCCTAG
OTUD7B sgRNA1	Human	AAGAGTCCCTTACTCTGCTG
OTUD7B sgRNA2	Human	ACCACGGACTCGCCGTATGG
OTUD7B sgRNA3	Human	ATTGCTTATACATGAAAGAG
OTUD7B sgRNA4	Human	TGAACTATTCACAAATGAGG
PAN2 sgRNA1	Human	CTCAAGTATATGGCCCGTGG
PAN2 sgRNA2	Human	CTGTGAAAAGTACCAGCCCA
PAN2 sgRNA3	Human	GAAATACCACAGGCTTATCG
PAN2 sgRNA4	Human	GTTCCACCTTAAAAGTACGG
PRPF8 sgRNA1	Human	GACGGGTGCGACCAGAGCGT
PRPF8 sgRNA2	Human	GGACGGGCCTTACATCACAG
PRPF8 sgRNA3	Human	GGGGTGTAGAACACAACCGG
PRPF8 sgRNA4	Human	TCCAGGTCGACACTCAAAGG
PSMD14 sgRNA1	Human	AAACACATCAATCACTCTGA
PSMD14 sgRNA2	Human	AGCCTTGTCGGAGAGAGCTG
PSMD14 sgRNA3	Human	ATTGATCAATGCTAATATGA
PSMD14 sgRNA4	Human	TACCAACCAACAACCATCTC
PSMD7 sgRNA1	Human	CAGAGATATCAAAGACACGA
PSMD7 sgRNA2	Human	CATCAATGATGACCAATACC
PSMD7 sgRNA3	Human	CCAGGGAAAGAATAGTTGGC
PSMD7 sgRNA4	Human	TACAGAAGCGTACATTTCAG
STAMBP sgRNA1	Human	AAGGCCAGCTAAGCCACCTG
STAMBP sgRNA2	Human	AATCGATGGATTGCGCCATG
STAMBP sgRNA3	Human	CCAGAGCGGAAGTACCGACG
STAMBP sgRNA4	Human	GAGTTTGGGAAGGTAGACCC
STAMBPL1 sgRNA1	Human	AAGAAGCAAGAGTTAGCCCG
STAMBPL1 sgRNA2	Human	CCAGACCTAAAGTAACGTCG
STAMBPL1 sgRNA3	Human	GGAGCATCAGAGATTGATAG
STAMBPL1 sgRNA4	Human	GTTAAGGCCCTGTTTACAGG
TAF1D sgRNA1	Human	ATATAGCAAGCTGTTGCAAG
TAF1D sgRNA2	Human	CCAGCCAACAGGAAGACCAC
TAF1D sgRNA3	Human	CTGTGGAACTTGCAAATCGA
TAF1D sgRNA4	Human	TCATTGAAGCAAATGAATGT
TNFAIP3 sgRNA1	Human	CCACTTGTTAACAGAGACCG
TNFAIP3 sgRNA2	Human	CTTGTGGCGCTGAAAACGAA
TNFAIP3 sgRNA3	Human	TATGCCATGAGTGCTCAGAG
TNFAIP3 sgRNA4	Human	TGAGAGACTCCAGTTGCCAG
UCHL1 sgRNA1	Human	AATCGGACTTATTCACGCAG
UCHL1 sgRNA2	Human	ACAGGCAGCCCATGATGCCG
UCHL1 sgRNA3	Human	ACTTCATGAAGCAGACCATT
UCHL1 sgRNA4	Human	CGCCCTACCTGGGCCGTGAG
UCHL3 sgRNA1	Human	AATCAGTCCAATTGTTCCAC
UCHL3 sgRNA2	Human	GCCGCTGGAGGCCAATCCCG
UCHL3 sgRNA3	Human	GGATCCTGAACTCCTTAGCA
UCHL3 sgRNA4	Human	GGTCTCATGAGTAACTCGGA
UCHL5 sgRNA1	Human	ATGATTGGATCAGTGCAGTA
UCHL5 sgRNA2	Human	GAATTAGATGGATTAAGAGA
UCHL5 sgRNA3	Human	GTTACTGAACTGTACCCACC
UCHL5 sgRNA4	Human	TTTATTATTTCAGGTTGCCG
USP1 sgRNA1	Human	GAAGTTAAACCCATAAACAA
USP1 sgRNA2	Human	GGCGACTGCTTAACACACTG
USP1 sgRNA3	Human	TGGTATTAACAGCATAGAGA
USP1 sgRNA4	Human	TTTACTCCAGATTTAAAACC
USP10 sgRNA1	Human	AAATAGCTGTAATATCCAGG
USP10 sgRNA2	Human	ACAACCGAGAATAAATTCAG
USP10 sgRNA3	Human	ACTGACCAAAATCAGCCCCG
USP10 sgRNA4	Human	CAGTGTCGTTGCAACCCCGT
USP11 sgRNA1	Human	GATAAACTGGCGCCTCAAGG
USP11 sgRNA2	Human	GGTCTCCATGATGATCAACT
USP11 sgRNA3	Human	GTGGGCGAGAACGTCCACTG
USP11 sgRNA4	Human	TGATAGGCAGTGGAACACTG
USP12 sgRNA1	Human	CAGCACACCAGACCCAACGT
USP12 sgRNA2	Human	CTTGTGATGAACTTCTTAGG
USP12 sgRNA3	Human	TTGCGTATAAGAGTCAACCT
USP12 sgRNA4	Human	TTTAGACCTTTCTGTTGACG
USP13 sgRNA1	Human	CCTGAAAAGACATGTGCGAG
USP13 sgRNA2	Human	CTGGAGCATTACAGAGACAT
USP13 sgRNA3	Human	GAAAGTCCGCTACACGGAGA
USP13 sgRNA4	Human	GCCAGGACTAAGTTAGGACA
USP14 sgRNA1	Human	GCCTGCCAGACAGAAAGTTA
USP14 sgRNA2	Human	TACAGGATGCTAATGAATGT
USP14 sgRNA3	Human	TCAGCGCAGTATATTACTGC
USP14 sgRNA4	Human	TCATGTAACAAGTGTTACCA
USP15 sgRNA1	Human	AAGGTGTTCCTTAAGTGACT
USP15 sgRNA2	Human	ATTTCACAGAATATTCGCTA
USP15 sgRNA3	Human	CCAAGTTACTTAGGCCACAG
USP15 sgRNA4	Human	TCTAACTAAGTAAACTTCCA
USP16 sgRNA1	Human	AAGGAAAGATTCATGAACCA
USP16 sgRNA2	Human	CCTTGCCAAATAACCGTGAA
USP16 sgRNA3	Human	GTGTTACGTATGTGATAATG
USP16 sgRNA4	Human	TTAAGACACAGCCAAACTGA
USP17L2 sgRNA1	Human	ACACGGGCCTCAGATGAGAG
USP17L2 sgRNA2	Human	ATTGCGGTCTTTGTCTCCAG
USP17L2 sgRNA3	Human	CAGGGAAGCGTTCTCGTAGC
USP17L2 sgRNA4	Human	TGACATGACCAGGACTGTGG
USP18 sgRNA1	Human	AAGATCTGCCGGGGACTGCG
USP18 sgRNA2	Human	ATGACCATGAGGGTAGTCCC
USP18 sgRNA3	Human	GATTTGCGTTGACTGTGCCA
USP18 sgRNA4	Human	TCAGGTGTTCGTAATGAATG
USP19 sgRNA1	Human	AAGATACCTCCGCCAAACGC
USP19 sgRNA2	Human	CAGATACAGACTGTGTGGTG
USP19 sgRNA3	Human	GAGCGAGGCGGGCATAAGTG
USP19 sgRNA4	Human	GAGGAATGACTCTTTCATCG
USP2 sgRNA1	Human	ATAGCTACCGGATAGACCCC
USP2 sgRNA2	Human	CATTGGCCGCTACACGCTGT
USP2 sgRNA3	Human	GCTGAGACCCGACATCACTG
USP2 sgRNA4	Human	TCTGGATGGGCTCCATAACG
USP20 sgRNA1	Human	CCTTTCTTGAGCACGTACGA
USP20 sgRNA2	Human	CTCACCCTTTAACTCATCAG
USP20 sgRNA3	Human	GTAACACCACAGTCGGAACG
USP20 sgRNA4	Human	GTCGACCTACCAATTGGACA
USP21 sgRNA1	Human	AAGACAGCTCGGAATCGAGT
USP21 sgRNA2	Human	AGGACCGGGCGGATATCATG
USP21 sgRNA3	Human	GAGAAGGGACTTCCGGCAAG
USP21 sgRNA4	Human	GAGGCAGAGGTCGTAACATG
USP22 sgRNA1	Human	ACCTGGTGTGGACCCACGCG
USP22 sgRNA2	Human	CCTCGAACTGCACCATAGGT
USP22 sgRNA3	Human	GCCATTGATCTGATGTACGG
USP22 sgRNA4	Human	TGGGGCTCTGCATCTCACAG
USP24 sgRNA1	Human	AGACACGGACAACTGTCGGT
USP24 sgRNA2	Human	GTTTAATCCTACCTGTACCA
USP24 sgRNA3	Human	TAGTACAGCGAATAGCCGAT
USP24 sgRNA4	Human	TCTCCAACTAGTATTATGAG
USP25 sgRNA1	Human	ACAAAATCTCTCAAATCCGG
USP25 sgRNA2	Human	GAGACTGAAAGATTACCTCA
USP25 sgRNA3	Human	GGCACCAAGGCACATAACGG
USP25 sgRNA4	Human	TGTGATGGTATGGAACCACT
USP26 sgRNA1	Human	ACTGAATGAGTGCACTCCAA
USP26 sgRNA2	Human	ATAGTGACGGTTACACAAAG
USP26 sgRNA3	Human	GAAGCCTAAAAGTGAATTTG
USP26 sgRNA4	Human	GGACAGAGTTCATCAAAACG
USP27X sgRNA1	Human	ACTGCTTGCGGAGGTTTACG
USP27X sgRNA2	Human	CGGGACTCGGCATCTCACAT
USP27X sgRNA3	Human	GTCCCAGCATGGGTCTATCG
USP27X sgRNA4	Human	TAAACCGATCGTAAAGCTGG
USP28 sgRNA1	Human	AAAATGTTGGCAATACATGT
USP28 sgRNA2	Human	AGAAGTGGAAGCCCTATCTG
USP28 sgRNA3	Human	CTGAAGAGGATACTGGCCGA
USP28 sgRNA4	Human	TGCTCCCTTTAATAGATCCA
USP29 sgRNA1	Human	ACTCACTCAAGGTGTCCCAT
USP29 sgRNA2	Human	CAATCATCATCAGATTTCAT
USP29 sgRNA3	Human	TACATTTAGTAGGCTCTCCA
USP29 sgRNA4	Human	TGGTTCAACGGGTAGAACCA
USP3 sgRNA1	Human	CCCATTCCTTAACTCCACGG
USP3 sgRNA2	Human	CCCCAAATTCCGAAGGCCTG
USP3 sgRNA3	Human	CTACACTTGGAACTTCAGGG
USP3 sgRNA4	Human	GTTGTCACGGCTATATTCGG
USP30 sgRNA1	Human	AAGAACTGGGGAGTTATAGG
USP30 sgRNA2	Human	AGGTGTTCCCTAAATTAACA
USP30 sgRNA3	Human	TAAATCAGTACATACCCATG
USP30 sgRNA4	Human	TGTGTGTGACAACTGTACAA
USP31 sgRNA1	Human	CAAACCTGAATGCAAACCGT
USP31 sgRNA2	Human	GACGGCCCTATGGACTCGGG
USP31 sgRNA3	Human	GACTTATTACCTGATCAGTG
USP31 sgRNA4	Human	GGCAACGCCAGGCATCATCG
USP32 sgRNA1	Human	ATTCGTCCATCTCTAAGTGA
USP32 sgRNA2	Human	CTGTAGTATTCACGTAACTG
USP32 sgRNA3	Human	GAATGCACATGACACCACAA
USP32 sgRNA4	Human	GGAAAGAATGCTCCACGTGG
USP32P2 sgRNA1	Human	AGCTGAGGGCATATGCGGGG
USP32P2 sgRNA2	Human	TGAGCTGAGGGCATATGCGG
USP32P2 sgRNA3	Human	CATTGCCCAAAGCTACCTCG
USP32P2 sgRNA4	Human	CACGAGGTAGCTTTGGGCAA
USP33 sgRNA1	Human	AACAGTCGACTTAAACAACC
USP33 sgRNA2	Human	ACTGTAAATCCAACATTTCG
USP33 sgRNA3	Human	ATAGTCAAAGCAGGATCATG
USP33 sgRNA4	Human	TCATCAAATACGGCAACCAG
USP34 sgRNA1	Human	GTCTTGTATCACACGAACTG
USP34 sgRNA2	Human	TCATATACCACGATTAACAG
USP34 sgRNA3	Human	TTACAAACGCATGGAACCAG
USP34 sgRNA4	Human	TTGTATCTTTGGGTGCACCA
USP35 sgRNA1	Human	AGAACTCGGCGAAGACGTCG
USP35 sgRNA2	Human	CATCCATGAGCTCCAATGGG
USP35 sgRNA3	Human	GAAGTTCAGCATCTTGATCG
USP35 sgRNA4	Human	TCAAGGAGGACTCGAACTCG
USP36 sgRNA1	Human	CAGGTTGGATCGTCAAACGC
USP36 sgRNA2	Human	CCAACCATCCTAGACGACCC
USP36 sgRNA3	Human	GAGCACACGTATGAGAGCTG
USP36 sgRNA4	Human	GATCTGGAATCACACTCGGG
USP37 sgRNA1	Human	AATGTGGTGCTTCGACCCAG
USP37 sgRNA2	Human	ACTCCAAATTAGTAATAACA
USP37 sgRNA3	Human	AGGGTTGCTAGAAAATCGGT
USP37 sgRNA4	Human	ATTCTTGTGAGAAGTGTGGT
USP38 sgRNA1	Human	CTCACCGTCACTTGTACGAG
USP38 sgRNA2	Human	GAAGCCTCAAAGAATATCCG
USP38 sgRNA3	Human	GCTGATTATGAGCTGTCCGT
USP38 sgRNA4	Human	TCTCTATGAACCTATTCTGG
USP39 sgRNA1	Human	ACTCCCGCTTCACGCGCACA
USP39 sgRNA2	Human	ACTGCCTGAAGCATCTCATG
USP39 sgRNA3	Human	AGGCGTGAGACTTCAAACCC
USP39 sgRNA4	Human	GAACATCAAACGTCCTCCAG
USP4 sgRNA1	Human	CAGCTGGGACATGTACAATG
USP4 sgRNA2	Human	GAAATGGCAACTCAGCACAT
USP4 sgRNA3	Human	GTGATAGCACTAGCACCTGT
USP4 sgRNA4	Human	TCAACAGAGACAACCCTCTG
USP40 sgRNA1	Human	CATGGTACAGACGATAGATG
USP40 sgRNA2	Human	GAAAACAGCATGGACCACTG
USP40 sgRNA3	Human	GCTTGAGATTAATCCGGAGA
USP40 sgRNA4	Human	TCGAGCTAATCCAAGATATG
USP42 sgRNA1	Human	AAATATCTGACAAACAAGAG
USP42 sgRNA2	Human	CCCCGCCGCCGAATCCCTGG
USP42 sgRNA3	Human	GGACGCAAAGGGGATGATCG
USP42 sgRNA4	Human	TCTCATTTATAGGCTAGCAA
USP43 sgRNA1	Human	AAGTACGGCTCTCAGTTCCA
USP43 sgRNA2	Human	CACACCACTGACCTGTACAG
USP43 sgRNA3	Human	CTGCAAGGTGGGCATTACAC
USP43 sgRNA4	Human	CTGGCGCAAGGGGATAGGTA
USP44 sgRNA1	Human	ATCACTGCACAACTCGTAGT
USP44 sgRNA2	Human	TATTGGCCTTCGTTTAACTG
USP44 sgRNA3	Human	TGGTTTGAACAATCACCCAT
USP44 sgRNA4	Human	TTGTTGGGCGTAACCACGAA
USP45 sgRNA1	Human	AATGAATGGATCTTTCACCG
USP45 sgRNA2	Human	AGATTAATTATAATACAATG
USP45 sgRNA3	Human	GACGTGACTCAGAATTCATG
USP45 sgRNA4	Human	GGGCTGTTCAGATCCAGTAG
USP46 sgRNA1	Human	CTTTGATAACTACATGCAGC
USP46 sgRNA2	Human	GTTCATATACCTTAGACAGT
USP46 sgRNA3	Human	TGGCAACATGAACGAACCTG
USP46 sgRNA4	Human	TGTATGCCAACACATTCTCC
USP47 sgRNA1	Human	AATTGAGCGCAATACATGCA
USP47 sgRNA2	Human	CCATAAATGAGAGTCTGCAA
USP47 sgRNA3	Human	CTTGGCTGGACCCATAAGGT
USP47 sgRNA4	Human	TGATCGAATGACATTTCCCG
USP48 sgRNA1	Human	CAGACACGTAAACCCAAGTG
USP48 sgRNA2	Human	CTGGCGCCAACTCCGCAAGG
USP48 sgRNA3	Human	TATGCTTCTAGCTTACCATG
USP48 sgRNA4	Human	TGAGATGCGTAAGCAAAGTG
USP49 sgRNA1	Human	CACCAAACAGGTCTTAAAGG
USP49 sgRNA2	Human	CGTGCTCAATGATAACCCAG
USP49 sgRNA3	Human	GGACCACATGACTCGGAAGA
USP49 sgRNA4	Human	GGCGGCGCGAGGTGAAACGG
USP5 sgRNA1	Human	ATCCTGGGTAGGGTCCGTCG
USP5 sgRNA2	Human	ATGGATGCAGCCCTTAACAA
USP5 sgRNA3	Human	CTCGGTAGTGCTCCACAGCG
USP5 sgRNA4	Human	GGAGAAGTTTGAATTAGACG
USP50 sgRNA1	Human	AGGGAGCATTCATATTTGGA
USP50 sgRNA2	Human	ATGATCTTCTCCGGGAGTAG
USP50 sgRNA3	Human	CCTATCTGATGACAGACATG
USP50 sgRNA4	Human	GTGAGAAAGTATTCCACCAG
USP51 sgRNA1	Human	CACAGACCAGACACAAGCTG
USP51 sgRNA2	Human	TCCATGCAGAACATTTAGCA
USP51 sgRNA3	Human	TCCCACTCCAAACGAAACGC
USP51 sgRNA4	Human	TTGATGAGAAACATCTGTTG
USP53 sgRNA1	Human	AAAGATTTAGGACGACATAG
USP53 sgRNA2	Human	AGCAGTAAAAGCCGGAACCG
USP53 sgRNA3	Human	CTGGGCAATTCATTAAAACA
USP53 sgRNA4	Human	TTTGCATAAAACAAAAGTAG
USP54 sgRNA1	Human	AAGGTTTACCTAAAGCACCA
USP54 sgRNA2	Human	ACTGACCACAGACTCATGGT
USP54 sgRNA3	Human	GTGGAGCATTCATCAACACA
USP54 sgRNA4	Human	TTTGGGATATGACGCCAGGA
USP6 sgRNA1	Human	AAAGTACAACTCTCAGTGAG
USP6 sgRNA2	Human	CCAACGGACCTGGATATAGG
USP6 sgRNA3	Human	TATACTCCGAATAGGCCAGG
USP6 sgRNA4	Human	TCTCCGGAACCTGATTGACG
USP7 sgRNA1	Human	AGATGTATGATCCCAAAACG
USP7 sgRNA2	Human	GGCAACCTTTCAGTTCACTG
USP7 sgRNA3	Human	GGCAGTAGAACAGCTCGATG
USP7 sgRNA4	Human	TTGATGACGACGTGGTGTCA
USP8 sgRNA1	Human	ATGAAGGAGCCATTTCCGGT
USP8 sgRNA2	Human	GTATTTCATATATAGTACAT
USP8 sgRNA3	Human	TGAAGTCCGGAAAAAACTTG
USP8 sgRNA4	Human	TTGTATACTGGGGATAACAA
USP9X sgRNA1	Human	ACAAGTGCTATATCTAACAG
USP9X sgRNA2	Human	GTTTACCGCGGAATGCTCTG
USP9X sgRNA3	Human	TCATACTATACTCATCGACA
USP9X sgRNA4	Human	TCATGGCGATAAAACACATG
USP9X sgRNA1	Human	GTAACGGGTGAACTACAGAC
USP9X sgRNA2	Human	TAACAATACTCATCGCCTAG
USP9X sgRNA3	Human	TGATGGTCCCAATCTAGAGG
USP9X sgRNA4	Human	TGGTACAGACCCCATAACAC
USPL1 sgRNA1	Human	AGGAGGAATCTATATTCTGG
USPL1 sgRNA2	Human	CCTAATGTGCATCTAAGCTG
USPL1 sgRNA3	Human	GATGCTACTGGTCTTATACA
USPL1 sgRNA4	Human	GTCCTGTGAAAGAGTACGAG
VCPIP1 sgRNA1	Human	CAGTCTGATGCAATATAGTG
VCPIP1 sgRNA2	Human	CCCCTTGGTAGGCATAAAAG
VCPIP1 sgRNA3	Human	CCTTTCGCACAGATGTGCCA
VCPIP1 sgRNA4	Human	GTGTAGCACTACGTCCGGGT
ZRANB1 sgRNA1	Human	AGTTCAAATATGTACACATG
ZRANB1 sgRNA2	Human	CAGCAAGCGTACTTCATCTG
ZRANB1 sgRNA3	Human	GAGTCCCGCTTCGTAGCAGG
ZRANB1 sgRNA4	Human	TCAGTTCTACAAGCTACCTG
